# Supplementary material for: Epigenetic targeting of PGBD5-dependent DNA damage in SMARCB1-deficient sarcomas
Source: J Clin Invest. 2025 Aug 12;135(20):e179282. doi: 10.1172/JCI179282 (PMC12520684; doi:10.1172/JCI179282)
Supplement: Supplemental table 1 [file jci-135-179282-s192.xlsx]

## Sheet: Figure_1A
Gene	Mean VIPER activity score
TTK	5.79052
TOP2A	5.70956
XPO1	5.06441
TOP2B	4.76274
HDAC2	4.64915
CHEK1	4.60427
TYMS	4.4773
AURKB	4.4403
TOP1	3.82045
CDK2	3.70911
AURKA	3.6702
CDK4	3.47824
SIRT1	3.35044
CHUK	2.9103
HSP90AA1	2.79397
RPS6KB1	2.51642
KRAS	2.44382
GSK3A	2.27071
EZH2	2.24762
HSP90AB1	2.23877
DDR2	2.11367
BRAF	2.03856
CDK7	2.02386
HMGCR	1.96118
ATR	1.93718
FNTA	1.76052
DNMT3B	1.75975
GSK3B	1.72219
RARB	1.6552
PTK2	1.60111
RAF1	1.5808
CDK5	1.39523
PIK3CA	1.38949
SMO	1.37517
BRD4	1.3011
DNMT1	1.25438
HDAC3	1.20732
TXNRD1	1.13623
MAP2K2	1.02849
HDAC8	0.85011
MAPK1	0.83125
PDGFRA	0.77816
BIRC2	0.71869
DOT1L	0.71322
ITGA2B	0.67822
NFKB1	0.64756
PDK1	0.58778
TERT	0.51017
ADA	0.39891
ALK	0.38239
FGFR2	0.3423
PRKACG	0.3027
SSTR2	0.21574
PRKCG	0.19957
PRKACB	0.15259
PARP1	0.14674
NTRK1	0.0821
HDAC4	0.04801
TNF	0.01351
TBXA2R	0.00351
SSTR1	-0.03074
HSD3B1	-0.04958
HDAC1	-0.05036
GHR	-0.08081
PDE10A	-0.0877
KIT	-0.10397
REL	-0.11365
IL5	-0.14212
GNRHR	-0.17047
RARG	-0.17346
RET	-0.19631
PRKACA	-0.20043
ITGB3	-0.20286
HIF1A	-0.25708
ABL1	-0.26456
SSTR5	-0.28392
MAP2K1	-0.31958
NAMPT	-0.32892
MDM2	-0.37563
AKT2	-0.38082
PRKCA	-0.39811
TYRO3	-0.42721
FGFR1	-0.44121
NEK11	-0.46451
LYN	-0.54855
EDNRA	-0.57927
FGFR3	-0.65151
ELANE	-0.66104
FGFR4	-0.72095
EZH1	-0.74243
HDAC5	-0.75621
RXRA	-0.76544
VEGFA	-0.79781
RARA	-0.80062
AXL	-0.84139
FGF2	-0.84214
JAK3	-0.86976
IL1B	-0.88732
IGF1R	-0.89512
SRC	-0.90497
BCL2	-0.93848
CYSLTR1	-0.9386
KDR	-0.94681
BDKRB2	-0.94745
FLT1	-0.95198
NTRK2	-0.96697
P2RY12	-0.98429
HRH2	-0.9982
RXRB	-1.05102
HDAC10	-1.1112
PDE5A	-1.1354
JAK1	-1.14093
BCL2L2	-1.14853
PIK3CB	-1.16879
TLR9	-1.17262
PDE3A	-1.19705
PDE6G	-1.21465
MTOR	-1.2237
CDK6	-1.22891
AKT1	-1.26036
IL6	-1.26475
JAK2	-1.27565
PLA2G1B	-1.28282
CXCR2	-1.28471
RELA	-1.28901
CCND1	-1.30718
TEK	-1.33103
HDAC6	-1.35496
SHH	-1.35784
TYK2	-1.36453
F2R	-1.41695
MMP14	-1.44434
FGF1	-1.46039
ERBB3	-1.4802
PDGFRB	-1.48251
NR3C1	-1.50312
CSF1R	-1.50835
FYN	-1.54918
EDNRB	-1.55431
FLT4	-1.59264
PLK2	-1.6225
DDR1	-1.64337
ERBB2	-1.6587
CDK9	-1.69075
HDAC7	-1.73246
CXCR4	-1.78895
MCL1	-1.80682
NFKB2	-1.85961
RELB	-1.86129
SYK	-1.86394
MAPK3	-1.88501
AR	-1.92075
PRKCB	-1.9668
INSR	-2.01693
MST1R	-2.05223
PIK3CG	-2.09086
IL1R1	-2.11244
ADH1A	-2.13799
PTK2B	-2.14267
TLR7	-2.16139
BTK	-2.18764
NR3C2	-2.23439
PDCD1	-2.2582
EGFR	-2.31877
PIK3CD	-2.34291
HDAC11	-2.34413
BCL2L1	-2.35734
AKT3	-2.38458
F10	-2.44082
BIRC3	-2.47463
LCK	-2.48023
PGR	-2.48344
ESR1	-2.62789
TLR4	-2.64292
SELE	-2.74662
HDAC9	-2.75033
STAT3	-2.79964
IL6R	-3.55665
ERBB4	-3.70403
MET	-4.07289
MS4A2	-4.36506
