# Supplementary material for: Epigenetic targeting of PGBD5-dependent DNA damage in SMARCB1-deficient sarcomas
Source: J Clin Invest. 2025 Aug 12;135(20):e179282. doi: 10.1172/JCI179282 (PMC12520684; doi:10.1172/JCI179282)
Supplement: Supplemental table 2 [file jci-135-179282-s193.xlsx]

## Sheet: Figure_1B
Gene	Mean VIPER activity score
ARHGAP11A	6.15537
BUB1B	5.85404
TTK	5.79052
CENPK	5.76052
TOP2A	5.70956
MLF1IP	5.59732
PTTG1	5.54645
UBE2C	5.54177
HIST1H2BC	5.46361
HIST1H2AC	5.43465
ECT2	5.43274
DEPDC1	5.38414
CDCA7	5.35537
CENPF	5.35289
CKS2	5.33042
HIST1H3B	5.31753
CCNA2	5.31249
MCM6	5.29675
HIST1H2BJ	5.26063
DEPDC1B	5.23944
RFC4	5.23337
HIST2H4A	5.13224
SMARCA5	5.0889
XPO1	5.06441
E2F1	4.97014
HIST2H4B	4.94969
HIST1H4H	4.91598
TRIP13	4.91328
HIST1H4L	4.90935
HELLS	4.9025
HIST1H4F	4.90248
HIST1H4J	4.89799
TMPO	4.89741
BRIP1	4.87796
TAF1B	4.8594
HIST1H4K	4.85361
FOXM1	4.83933
ZNF367	4.82411
HIST4H4	4.80978
GTSE1	4.78527
TOP2B	4.76274
HIST1H4B	4.70628
HIST1H4A	4.70424
HIST1H4C	4.70355
MKI67	4.67766
ZNF695	4.67512
DEK	4.66925
CENPI	4.66046
HDAC2	4.64915
HIST1H4I	4.64564
HIST1H1C	4.64527
HIST1H4D	4.6284
CHEK1	4.60427
HIST1H4E	4.59783
C19orf2	4.57285
HIST1H2BO	4.54908
ERCC8	4.52448
NDC80	4.51995
HSPD1	4.48581
NAA15	4.47951
TYMS	4.4773
PAK1IP1	4.46259
AURKB	4.4403
RAD51	4.43789
SET	4.42151
EEF1E1	4.40885
STAG2	4.40746
GMPS	4.38904
WDR12	4.36026
ITGB3BP	4.33241
BCLAF1	4.32764
E2F7	4.31533
HMGXB4	4.29898
HMGB2	4.28064
RACGAP1	4.27079
ZNF569	4.26907
SPAG5	4.26691
NAE1	4.23939
PARK7	4.23839
MSH6	4.22797
PCNA	4.22598
ZWINT	4.22211
TAF5	4.22096
DDX10	4.21165
CCAR1	4.20556
RBBP4	4.20308
CSNK2B	4.19444
MCM4	4.19092
RPL7L1	4.19084
UTP11L	4.1796
SUV39H2	4.17853
SRSF3	4.14001
RBL1	4.12989
RANBP1	4.12632
EIF2A	4.12402
ARHGAP11B	4.11513
MED31	4.10397
SNAPC3	4.09676
PHF6	4.08144
HMGB1	4.03896
UBE2D3	4.03629
KHDRBS1	4.03043
CCDC59	4.00077
ASF1B	3.99474
LRPPRC	3.97405
PKN2	3.972
UBE3A	3.9631
SRFBP1	3.9613
HIST1H2AM	3.94314
CFL1	3.93913
HIST1H2AG	3.91824
CKS1B	3.91572
SMC3	3.90877
GMNN	3.90767
HIST1H2AL	3.88843
NUFIP1	3.88255
LIN54	3.8803
PSRC1	3.87763
SARNP	3.87527
HIST1H2BK	3.86764
ATAD2	3.85123
ZCCHC10	3.8479
BRCA1	3.84345
CNOT8	3.83535
SMAD5	3.82959
TOP1	3.82045
YWHAE	3.81464
ZCCHC9	3.80056
TRIM33	3.79181
FANCD2	3.79093
SDHD	3.78349
TAF9	3.78155
CNIH	3.76748
BRCA2	3.76431
CASP8AP2	3.76414
G3BP1	3.76035
ZCCHC7	3.75912
YEATS4	3.75374
CHAF1A	3.75308
ZNF420	3.75257
ZNF92	3.75244
HSPE1	3.75122
SNW1	3.73454
TIMELESS	3.73245
DNTTIP2	3.73041
HBS1L	3.72257
LRP6	3.72126
CDK2	3.70911
ARL5B	3.70745
MRE11A	3.69722
ZMYM4	3.69699
ZUFSP	3.6969
UBE2N	3.68691
CNTLN	3.67386
AURKA	3.6702
BARD1	3.64313
BLM	3.63516
CSNK1G3	3.62892
POLR3K	3.62854
ZNF714	3.62771
CBX3	3.62418
PMF1	3.62391
GMCL1	3.62132
NOLC1	3.62055
NEDD8	3.61955
FBXO11	3.60802
TDP2	3.60666
MSH2	3.59975
WHSC1	3.59007
MYBL2	3.58426
ZMYM1	3.5775
PCGF6	3.57152
PTGES3	3.5662
MED28	3.54851
RAD21	3.54562
ZRANB3	3.54488
ZNF730	3.54408
CAND1	3.53748
CUL3	3.53371
ZNF146	3.53171
ALMS1	3.51989
GMFB	3.51974
SRSF2	3.50601
ZFP1	3.49151
UHRF1	3.4905
CDK4	3.47824
ZNF519	3.47528
EIF4EBP1	3.47434
CIT	3.47402
ESF1	3.47
ZNF253	3.46273
UBE2D1	3.45155
SUZ12	3.43878
TIPIN	3.43801
ZNF239	3.43755
HMGN1	3.43381
COPS2	3.43056
ZFR	3.42799
SLTM	3.40984
ZNF326	3.40554
MBTD1	3.39932
NDUFS4	3.39454
WDR67	3.39404
CEP63	3.38741
GTF2A2	3.38528
PRDX3	3.38236
CDC5L	3.38162
NFYA	3.37492
FAM175A	3.37101
ING2	3.36699
TAF12	3.36632
SUPT16H	3.36542
ZZZ3	3.36161
TAF2	3.36042
IRAK1BP1	3.35593
ZNF354C	3.35265
SIRT1	3.35044
GGCT	3.3467
E2F5	3.34546
NPAT	3.34499
THAP11	3.3439
SENP1	3.34368
ATM	3.34262
TFAM	3.34106
ZNF148	3.33618
MED11	3.33191
H2AFX	3.32625
MYNN	3.31178
CREB1	3.3106
HOXA3	3.30334
TERF1	3.30147
CAMTA1	3.29542
GTF2H2C	3.29001
COPS5	3.28977
CEP57	3.28647
RAN	3.28495
TXNDC17	3.27837
MCM2	3.27733
ZNF131	3.27417
STXBP4	3.26888
MAP3K7	3.26721
BAG4	3.26637
PSMC3IP	3.25865
PRKDC	3.25454
TIGD7	3.25329
RHOT1	3.2436
NIF3L1	3.2375
PHF5A	3.23643
HNRNPD	3.23595
CD3EAP	3.22562
CCNC	3.22471
MCM8	3.20967
AIMP1	3.20963
TET1	3.2083
SUMO1	3.20758
SRSF10	3.20006
ZNF770	3.19823
TRIM13	3.19719
TBPL1	3.19534
TULP3	3.19401
CEP110	3.19377
FANCL	3.19046
STMN1	3.18828
PCGF1	3.18488
POT1	3.18415
ZNF593	3.18406
HNRNPAB	3.18394
LCORL	3.18178
YBX1	3.17568
TAF7	3.17539
ZNF280C	3.17496
NEK4	3.17284
IFT52	3.17235
SP3	3.16973
PLRG1	3.16843
ZBTB6	3.16843
ZNF107	3.16548
FKBP1A	3.16065
ZNF280D	3.15882
ADNP	3.15479
AHCTF1	3.15319
ZNF678	3.15047
OR2B6	3.15002
C1QBP	3.14904
MED4	3.14838
ZC3H15	3.14264
HINT1	3.14079
C9orf100	3.13879
ZBTB26	3.13577
RFXANK	3.13281
ZNF675	3.13069
APEX1	3.12494
MYPOP	3.11848
ZNF606	3.11095
SRPK1	3.10846
ZNF721	3.10689
GSG2	3.10494
ATRX	3.09986
PRDX1	3.09949
MEAF6	3.09034
ZC3H14	3.08898
SCAND1	3.08878
TADA1	3.0845
LEO1	3.0811
TCEB1	3.0807
PRMT1	3.07842
ZNF287	3.07818
ZNF713	3.07222
STRN3	3.07196
HOXA4	3.06943
ZNF644	3.06748
GTF2H5	3.06717
NME2	3.06487
ZNF43	3.06266
PPP2R5E	3.05746
ZNF550	3.05385
MED30	3.0519
CCNT2	3.05147
DNAJA1	3.04914
NRAS	3.04468
HNRPDL	3.04008
CNOT6	3.02676
SIVA1	3.02675
ELP4	3.02359
ITGB1BP1	3.02354
RAD17	3.02305
ZNF174	3.02183
ARL5A	3.01167
TGFB3	3.0105
IPO7	3.00869
MCTS1	3.00207
RUVBL2	2.99566
CYCS	2.99342
BPTF	2.99306
H3F3A	2.98967
TBL1XR1	2.98872
MKLN1	2.98565
ZNF354B	2.98213
MORF4L2	2.97964
GTF2A1	2.97688
NSMCE1	2.97653
MBIP	2.97308
ZNF195	2.97165
RFXAP	2.97049
UBE2V1	2.96421
ZNF415	2.9577
CBX5	2.95327
ZNF259	2.9484
TRIM23	2.9471
MCM3	2.94669
ATF2	2.9462
ZC3HC1	2.94443
PFDN1	2.93898
MIB1	2.93881
PNRC2	2.93443
ZNF260	2.93309
ATIC	2.93026
ASF1A	2.92927
DDX20	2.92826
PPP2CA	2.92551
ATF1	2.92496
DKKL1	2.92422
ZFP37	2.92376
C2orf3	2.91841
UBB	2.91764
CNOT7	2.91622
NKIRAS1	2.916
XRCC6	2.91279
CHUK	2.9103
REST	2.90763
CSNK2A1	2.9049
ZNF510	2.90108
ARL1	2.90053
NME1-NME2	2.89863
ZNF197	2.89705
CDC73	2.89173
C14orf156	2.88957
ZNF829	2.88514
E2F2	2.88305
ZNF529	2.88012
DNM1L	2.87917
DNLZ	2.87851
APAF1	2.8775
ZNF227	2.87685
ZNF346	2.87656
IKZF5	2.87579
HOXC5	2.87442
GLRX2	2.87408
TTF2	2.87292
PSPC1	2.87146
ENY2	2.87054
NKRF	2.86296
ZNF643	2.86051
TCERG1	2.85711
ZNF485	2.85666
LANCL1	2.8471
MYCBP	2.84457
MNAT1	2.83542
ZNF570	2.83488
ACAP2	2.83031
ARHGAP19	2.82799
HMGN5	2.82728
ZNF207	2.81859
AEBP2	2.81447
APPL1	2.81392
MTA3	2.81369
EID1	2.81137
GTF2E2	2.80807
PQBP1	2.80531
IQGAP3	2.80246
E2F8	2.79551
HSP90AA1	2.79397
RAB28	2.79172
RPGRIP1L	2.79071
ZNF639	2.78997
BDP1	2.78448
CDKN2C	2.77867
PDZD8	2.77575
GPR19	2.77223
SALL2	2.77085
ZBTB8OS	2.76927
WNK3	2.76436
XRN2	2.76221
ZNF771	2.76155
AKAP11	2.7575
ZBTB11	2.75541
SSRP1	2.75491
HLTF	2.75115
EDF1	2.74789
RBBP8	2.74502
ZNF354A	2.73814
CHD9	2.73605
XPA	2.73557
RNF138	2.73501
ZNF506	2.73242
ORC2	2.72375
PRDM10	2.71985
ERBB2IP	2.71642
NONO	2.71325
LATS1	2.70816
ZDHHC15	2.70638
ZNF292	2.70094
RUVBL1	2.69931
ARID2	2.69744
ZNF507	2.69742
MTF2	2.69532
FANCA	2.6818
TCF19	2.6762
FEN1	2.67532
ZMYM5	2.67295
TLK1	2.67173
AGK	2.67158
ZNF680	2.67154
ZNF138	2.66155
RTF1	2.64826
ZRANB2	2.64735
SDHB	2.64567
RINT1	2.64161
TBC1D23	2.63985
PRMT5	2.6392
GABPA	2.6375
C6orf170	2.63343
TAF1D	2.63138
TAF10	2.63037
RSF1	2.62528
HMGN2	2.62474
BUD31	2.62061
PNN	2.61947
PDCD11	2.61555
UBE2L3	2.61442
USP16	2.61437
RAD1	2.61032
RABEP1	2.61017
POLR2I	2.60847
ACVR2B	2.60563
CDK11B	2.59936
CNBP	2.59876
POLR2K	2.59651
TAS2R14	2.59385
FZD2	2.59328
CGGBP1	2.59292
TRAIP	2.59206
MYO9A	2.58986
DR1	2.58955
RAPGEF6	2.58681
BRCC3	2.57668
SPG21	2.57534
THAP1	2.57458
BRWD1	2.57387
CEBPZ	2.56966
HSBP1	2.56795
ARL3	2.56652
ZXDB	2.56095
ZNF22	2.55619
HNRNPK	2.55083
CNIH2	2.54117
CSDE1	2.54115
UBP1	2.54107
TDG	2.53387
PCM1	2.52287
CBY1	2.5213
SUB1	2.51675
PHF21A	2.51668
RPS6KB1	2.51642
MGA	2.5146
LPHN1	2.51058
ZNF595	2.50985
EPC2	2.50957
HOXC10	2.50437
ITGAE	2.50124
SLC7A3	2.5004
ARID4B	2.50012
ARF1	2.49963
VPS25	2.49827
TLK2	2.49631
RFC1	2.49304
DLG4	2.4918
SOD1	2.49171
RLIM	2.48827
ACTL6A	2.48602
PIAS2	2.48097
PURB	2.47594
HAT1	2.47466
GPBP1	2.47446
RNF2	2.47349
ZFP30	2.46429
PHB	2.46378
ZNF670	2.46163
ZNF561	2.46118
RHEBL1	2.45771
FER	2.45613
BMPR1A	2.45317
HIC1	2.45209
PPP1R12A	2.45195
DVL2	2.45152
BMI1	2.4504
FUBP1	2.44927
EID2	2.44573
FAM48A	2.44468
GNG10	2.44416
KRAS	2.44382
ZMYND11	2.44234
ZNF12	2.44192
ZBTB2	2.44149
TFB2M	2.4413
DPF1	2.44021
ZNF492	2.43027
AZI2	2.42739
ZNF627	2.42722
ING1	2.4254
GTF2H3	2.42278
ARHGAP33	2.42143
PFN1	2.42124
NACA	2.42012
MSH3	2.41792
ZNF614	2.41702
ZNF813	2.41645
CAMLG	2.41343
SMARCE1	2.41009
TAF9B	2.40512
TCEB2	2.40381
CRY1	2.40054
C17orf39	2.40048
ZNF230	2.3993
DBP	2.39623
PUF60	2.39335
YWHAQ	2.39311
CNOT3	2.38523
CBX2	2.38364
DNAJC27	2.38017
ZNF428	2.376
ZNF268	2.3758
MCM7	2.3703
CTCF	2.36964
RASA1	2.36229
SNAPC1	2.35748
TFAP4	2.35734
MED7	2.3564
ZMAT5	2.35106
ZNF567	2.34694
SSBP4	2.34678
PPM1A	2.34615
WNK1	2.34613
SNX13	2.34564
ENDOG	2.34205
ZNF708	2.34131
GTF2I	2.34046
MESP1	2.33887
ZNF480	2.33673
WHSC1L1	2.33612
NR2F2	2.3359
LZTFL1	2.3319
GPR135	2.33166
AP3S1	2.33097
KIF5B	2.33091
KHSRP	2.33021
MED21	2.32779
RALGAPA1	2.32683
MLL5	2.32431
PIN1	2.32253
PHF10	2.32234
MED13	2.32124
SMC1A	2.3207
FRS2	2.31872
ZFP14	2.31444
ZNF568	2.31404
QKI	2.31384
SOCS4	2.31125
STK3	2.31026
TBCK	2.3096
MLL	2.30914
ZNF518B	2.30894
MAP4K4	2.30856
NGFRAP1	2.30765
SP4	2.30721
ZNF222	2.3065
TBC1D7	2.30446
RQCD1	2.29976
ZNF75A	2.29967
RCHY1	2.29761
ZNF431	2.29571
ZNF576	2.29544
MXD3	2.29388
TARDBP	2.29249
DMTF1	2.29211
PSIP1	2.2919
USP8	2.28991
EED	2.28961
RRN3	2.28901
ARID1A	2.28624
PTPLAD1	2.28493
ZMYND19	2.28101
ZNF430	2.27947
MLL3	2.27928
ZCRB1	2.27918
ZNF277	2.27841
NPM1	2.27683
ECD	2.27599
TTL	2.27276
BABAM1	2.27258
STRN	2.27236
GSK3A	2.27071
ZNF594	2.26932
UBA52	2.26662
RB1CC1	2.26532
KRIT1	2.25863
CDYL	2.25758
SMAP1	2.25681
TOPORS	2.25232
TP53	2.25142
ZNF283	2.24905
EZH2	2.24762
HMG20B	2.24752
ZNF300	2.24723
SMARCAD1	2.24679
PPP2R5C	2.24414
PPP1R8	2.24345
RYK	2.23897
MAP4K5	2.23892
C10orf137	2.2388
HSP90AB1	2.23877
COPS3	2.23825
OXTR	2.23781
ZNF429	2.23502
BRMS1L	2.23178
MED8	2.23012
RABL3	2.22624
RDBP	2.22554
ZNF84	2.22291
PSMC3	2.22257
ZNF642	2.22169
NLE1	2.22057
PRKCI	2.21971
MAP3K2	2.21559
CAMK1	2.21525
BMPR2	2.21488
SMARCC1	2.21086
RFX7	2.20643
PIAS3	2.20455
ARL6	2.20333
ZNF136	2.20026
AGAP1	2.20014
ZFP112	2.19971
MAPKAPK5	2.19914
IFT88	2.19749
ZNF37A	2.19266
NF1	2.19243
TET2	2.18877
C17orf81	2.18777
ZNF684	2.18722
ZNF527	2.18673
HOXC6	2.18134
TIMM50	2.17562
ARNT	2.17501
ZNF790	2.17456
ZNF483	2.17442
ZFP28	2.16929
ZFAND1	2.16276
PRKRIR	2.16268
RB1	2.16159
APC	2.16158
MAST1	2.1598
ZNF254	2.15923
GSPT1	2.15743
TAF1	2.15729
ZNF835	2.15609
POLR3G	2.15603
SMARCA1	2.15522
SCML2	2.15137
GNG5	2.15098
PFDN5	2.15071
RAB6A	2.14922
ZNF682	2.14896
MPP2	2.14518
RAP1GDS1	2.14506
ZFYVE16	2.14494
ZNF649	2.14462
ZNF655	2.14402
YWHAG	2.14331
CDK8	2.13883
ASB3	2.13855
SFPQ	2.13748
DDX17	2.13525
PA2G4	2.13521
CCNE1	2.13433
PTPN2	2.13069
VAPA	2.1292
ZNF610	2.12372
ZNF93	2.12132
RAB39B	2.11992
KDM1A	2.11911
ZNF229	2.11553
PRDX4	2.11436
DDR2	2.11367
ZSCAN18	2.11254
PBRM1	2.11215
BLZF1	2.11186
PSENEN	2.11145
ZNF28	2.11136
ZNF25	2.11122
ARID4A	2.10864
HOXA6	2.1086
CHMP5	2.10725
TSFM	2.10367
MED6	2.10165
ZNHIT1	2.10161
TFCP2	2.09811
SLC30A9	2.09694
MAML1	2.09651
C11orf30	2.0948
TGS1	2.09421
ZNF555	2.09342
ZC3H7A	2.09307
MLX	2.09287
PAK3	2.08974
ZFX	2.08837
U2AF2	2.08704
ZNF583	2.08564
ZNF462	2.08112
MYST3	2.08056
PEG10	2.07747
ZNF667	2.07656
PDCL	2.07553
GPR162	2.07335
RBBP7	2.07262
ZNF451	2.07252
TAB2	2.06946
BTF3	2.06571
CCNH	2.06411
ZNF414	2.06076
ZNF235	2.06017
BTAF1	2.05928
ZNF286A	2.0552
GCFC1	2.05493
SMAD4	2.04974
ZNF615	2.04857
CDKN2AIP	2.04856
ZBTB24	2.04646
ZNF625	2.04525
ZNF493	2.04217
STMN3	2.03983
SMAD2	2.03909
BRAF	2.03856
UIMC1	2.03734
ALS2CR8	2.03678
C1D	2.03513
SRA1	2.03148
RNF20	2.03131
RAB40B	2.03106
ZNF726	2.0284
DNAJA3	2.02792
PDE8A	2.02775
MIER3	2.02688
CDK7	2.02386
ELOF1	2.02324
GAPVD1	2.02146
ZNF14	2.02133
ACCN2	2.02012
SF3B1	2.01895
ZNF32	2.01634
ZNF845	2.01507
ZBTB33	2.01479
TIAL1	2.01452
FGFR1OP	2.01299
THAP7	2.01116
DDX1	2.00811
ZSCAN5A	2.00677
BNC2	2.00568
TAF15	2.00462
ZNF562	2.00035
FUBP3	1.99795
RPL7	1.99779
CHAF1B	1.996
HTATSF1	1.99499
HSF2	1.98789
BLOC1S2	1.98636
CDC42EP5	1.98359
ZNF681	1.97971
DAP3	1.97898
YPEL5	1.97869
ZC3H8	1.97814
ZNF616	1.97324
ZNF709	1.96842
ZNF720	1.96701
KDM3A	1.96683
GUCY2F	1.96545
PPP3CB	1.96522
SOCS6	1.96369
AIDA	1.96256
ZNRD1	1.96182
HMGCR	1.96118
DFFA	1.95914
EPC1	1.95774
ZNF585A	1.95581
SPOP	1.95439
ZNF664	1.95037
RHEB	1.949
TRERF1	1.94669
ZFP161	1.94661
ZNF184	1.9435
YAP1	1.94303
POLR3F	1.93955
OPHN1	1.93852
ZNF121	1.93722
ATR	1.93718
STX2	1.93572
NCOA6	1.93558
ILF2	1.93519
ZNF559	1.93494
ZCCHC3	1.93229
CD164	1.93197
ADNP2	1.93001
GOLT1B	1.92887
ZFP82	1.92765
INTS6	1.92734
AKT1S1	1.92633
CIR1	1.92533
ZNHIT3	1.92504
ZNF491	1.92393
GPSM2	1.9224
PHTF2	1.91929
NUP62	1.91817
TCEANC2	1.91747
TTF1	1.9168
MED27	1.91607
CDK11A	1.91545
RAB1A	1.914
CSRNP2	1.91229
RAB23	1.91184
ANP32A	1.90743
DRAP1	1.90735
TBC1D15	1.90477
ZC3H13	1.90448
ZNF248	1.90432
HMG20A	1.90425
ZEB1	1.90174
ZCCHC4	1.89915
RC3H2	1.89906
HCFC2	1.89755
ZNF470	1.89744
CASP3	1.89688
MEN1	1.8966
TARBP2	1.89365
PBX1	1.89245
PRAME	1.89154
ZCCHC17	1.89125
RAP1B	1.89085
RCOR3	1.88997
SCAI	1.88978
CCDC85B	1.88972
MAP2K4	1.88885
TAS2R31	1.88383
IPO8	1.88275
NAA16	1.88189
TRIM24	1.88004
CAD	1.87701
POLR2L	1.87595
PKNOX1	1.87579
BCOR	1.87435
TRIAP1	1.87405
MAZ	1.87275
ETV2	1.87215
E2F6	1.87206
TFDP1	1.87044
ZNF281	1.86578
EIF2AK4	1.86432
ZNF473	1.86293
BCL7A	1.85944
E2F3	1.85748
CBFB	1.85661
CASP2	1.85215
ZMYM6	1.85144
ARID1B	1.85137
RAB33B	1.84796
ZNF654	1.84657
ZNHIT2	1.84503
SYNGAP1	1.84311
USP6NL	1.84215
ZNF624	1.83864
SH3GL3	1.83831
TBC1D17	1.83707
TCEAL1	1.83466
SNAPC5	1.8338
OPRD1	1.83212
HOXA2	1.83037
TRIM28	1.83033
GPR156	1.82857
C17orf79	1.82238
ZNF280B	1.82173
MAPK6	1.82113
ATF7IP	1.82063
ZNF546	1.81905
PKNOX2	1.81879
RFX3	1.81627
AIFM1	1.81331
ZNF467	1.81211
ZNF382	1.81158
ZNF81	1.80781
TMX1	1.80617
CDCA7L	1.80567
ZNF157	1.80498
ZNF181	1.80217
MED26	1.7989
FRYL	1.79885
FIBP	1.79819
NFYC	1.79496
TFDP3	1.79244
ZKSCAN1	1.78983
FANCG	1.78789
DEPDC4	1.78625
PRKAR1A	1.78514
RHOA	1.78464
MXI1	1.78451
NIN	1.78301
MTDH	1.77896
ZMYM2	1.77893
MED23	1.77892
NCOA3	1.77605
GATAD2B	1.77564
STAM	1.77473
GABPB1	1.77088
YAF2	1.77058
PDCD6	1.76678
KDM5B	1.76594
MLST8	1.76458
MDFI	1.76146
FNTA	1.76052
DNMT3B	1.75975
ZNF780A	1.75625
PIKFYVE	1.7529
HESX1	1.74531
POLD1	1.7443
ZNF530	1.74146
PSMD9	1.73837
ZNF77	1.73744
TIGD2	1.73706
TH1L	1.73689
MEIS1	1.73462
FEZ2	1.73373
ZNF471	1.7333
ZNF90	1.73187
WASL	1.73084
ZNF180	1.72656
ZNF141	1.72576
ZNF74	1.72557
HES6	1.72254
JRKL	1.72233
GSK3B	1.72219
EXT1	1.72175
MESP2	1.71954
PHTF1	1.71898
ZNF41	1.71766
THOC1	1.71679
CHIC2	1.71598
RCOR1	1.71373
MORC3	1.71362
ZNF7	1.71295
ARHGEF9	1.71244
ZNF236	1.71198
PRKAR1B	1.71083
TSC1	1.70802
EIF4A2	1.70495
ZNF441	1.70431
PDE4A	1.7042
SUV420H1	1.70308
NBN	1.70182
ZNF24	1.70042
TFB1M	1.70009
SNX6	1.69937
TEAD2	1.69931
RBFOX2	1.6968
ZNF461	1.69679
ZNF793	1.69343
ZNF737	1.69304
PTEN	1.69194
HOXA1	1.69094
IKBKAP	1.68971
HOXA5	1.68762
NCK1	1.68524
ZBED4	1.68503
CIC	1.68503
WDR77	1.68476
MLF1	1.6844
HELZ	1.68404
OR8B12	1.68365
ZNF140	1.6792
ZNF85	1.67833
ZNF302	1.67723
DEPDC7	1.67627
TRPV4	1.67537
ZNF580	1.67435
HIST1H1D	1.67395
ZSWIM1	1.67289
MYC	1.66809
ZNF830	1.66452
ZNF434	1.66128
SS18	1.66073
DNMT3A	1.65996
NOTO	1.65968
ZC3H12B	1.65953
BAI2	1.6594
CLOCK	1.65661
SCAND3	1.65641
RARB	1.6552
ZNF3	1.65442
NSMAF	1.6516
UNC50	1.65104
ZSCAN2	1.65077
ZNF234	1.6507
ZNF828	1.64989
DEDD	1.64743
ATF7IP2	1.64718
ZNF187	1.64704
TMEM189-UBE2V1	1.64597
AIP	1.6436
MORF4L1	1.64149
EIF2AK2	1.64083
CEP290	1.63768
FGD1	1.63574
ATF7	1.63546
INVS	1.63471
RCBTB1	1.63268
ZNF816	1.63213
CARD9	1.63088
DDIT3	1.62892
SOCS5	1.62733
TBX4	1.62544
FOXN2	1.62471
MIER1	1.62427
ZNF486	1.62415
IL17RD	1.6237
SPEN	1.62329
NUP98	1.62318
THRA	1.62247
TBL1X	1.62163
YY1	1.61755
SF1	1.61665
ARHGAP12	1.61405
GDI1	1.61287
ZNF100	1.61101
SIRT2	1.61067
ZFP91	1.60929
KDM5A	1.60909
ZNF548	1.60792
HOXB3	1.60784
ELP2	1.60588
IMPA1	1.60489
GLI1	1.60447
ELF2	1.60287
BRD7	1.60235
CHRNA5	1.60193
PTK2	1.60111
GNA13	1.60096
ZNF117	1.59923
NFYB	1.59868
DOCK7	1.59863
PIK3C2A	1.59774
RBL2	1.59767
DIABLO	1.59641
EID2B	1.59529
ZNF786	1.59508
TBP	1.59507
ZNF782	1.59441
ARHGEF25	1.59394
SARM1	1.59088
TCF12	1.58908
ZNF440	1.58565
NFXL1	1.58534
ING3	1.58441
ARF4	1.58435
MTERF	1.58411
MYST2	1.58382
ASCC1	1.58116
MYSM1	1.5811
RAF1	1.5808
HDX	1.57732
UBA3	1.57624
CNOT4	1.5748
ZNF566	1.57357
NFIX	1.57218
POLE	1.57173
ZNF383	1.5712
PPP1CB	1.56987
UBR5	1.56889
TRIP11	1.56807
ZNF273	1.56801
SIN3A	1.56578
ZNF2	1.56147
ZNF575	1.55885
DVL3	1.55592
MED18	1.55371
ZC3H11A	1.55335
DTX3	1.55031
TAF4B	1.55011
JMY	1.54868
AGAP2	1.54846
ZNF628	1.54685
CREBZF	1.54419
PIK3C3	1.54381
BZW1	1.54377
HOXC8	1.54267
ARL2	1.5426
CALY	1.541
HOXA9	1.54088
RAB6C	1.53981
ZNF154	1.53518
HSPB1	1.53438
MED12	1.53425
LEMD3	1.53418
PLAA	1.53095
GTF2H2	1.52857
PRDM2	1.52563
TAS2R20	1.522
ZNF418	1.51983
PTOV1	1.51901
ZIM2	1.51868
GRIN2B	1.51457
PHF19	1.51369
JUB	1.51256
ZFP62	1.51226
TAF6	1.51159
ZBTB44	1.50927
GPR125	1.50922
LDB1	1.50833
ZNF200	1.5021
EVI5	1.50147
ZDHHC21	1.49992
HOXC4	1.49867
LRP12	1.49523
PIGU	1.49487
SAP18	1.49419
CNIH4	1.49319
ZNF532	1.49267
C20orf20	1.4901
ZNF573	1.48981
RAD50	1.48518
EIF2C2	1.48363
ELAVL2	1.48177
RTN1	1.48146
MBD4	1.47868
GNG13	1.47812
ZNF706	1.47542
ZNF660	1.47279
TAOK1	1.47227
CARM1	1.47062
ZC4H2	1.47011
FH	1.46678
RHOBTB1	1.46542
SUV39H1	1.46483
TCFL5	1.46441
ZNF484	1.46407
ZCCHC11	1.46406
ZNF780B	1.46275
CUZD1	1.46182
PRKAG1	1.46106
TIGD1	1.46055
PHIP	1.46033
TBX2	1.45811
ZNF776	1.45733
DOCK1	1.45685
KLF1	1.45586
RAB3A	1.45428
FANCF	1.4521
PPP1R15B	1.45182
SOX12	1.45173
ATN1	1.45172
ROCK1	1.4502
ZNF673	1.45008
ADAM11	1.44942
MED10	1.44881
PALB2	1.44869
TCF3	1.44722
CACNA1A	1.44483
ZNF512	1.44453
ZNF333	1.4407
ZNF558	1.43956
FANCC	1.43761
CHD8	1.43548
PAK2	1.43412
NR2C2	1.43385
WWOX	1.43385
TEAD1	1.433
RAB22A	1.4306
MAPK15	1.43059
HOXC9	1.43012
WHSC2	1.4297
KLF14	1.42963
ZXDA	1.42885
MRRF	1.42825
TIAM2	1.42709
TAF3	1.42642
SPA17	1.42242
ZSCAN23	1.42047
NDN	1.41738
ZDHHC17	1.41502
MYBL1	1.41418
PEX11A	1.41415
ABT1	1.41024
SNF8	1.40888
RND2	1.4063
ARHGAP39	1.4063
TBC1D19	1.40624
AVPR1B	1.404
SMARCA4	1.40212
GDNF	1.39996
MED19	1.39789
MEF2BNB-MEF2B	1.39776
NTSR2	1.39664
CDK5	1.39523
CNGA3	1.39437
ZNF214	1.39385
GARNL3	1.39249
PIK3CA	1.38949
CIZ1	1.38786
GNAI3	1.38765
DLL3	1.38671
ZNF511	1.38632
DFFB	1.38442
IFT57	1.38327
ZNF167	1.37814
RRAGB	1.37706
OCRL	1.37705
HOMER1	1.3764
SMO	1.37517
ZFHX3	1.37312
ZNF697	1.37238
NET1	1.37104
MAPK8	1.36817
SEC31A	1.36779
LAMTOR3	1.36704
ARFGEF2	1.3657
MAPK8IP1	1.36468
C14orf169	1.36321
SOS1	1.3628
ALX4	1.36225
ZNF30	1.35923
SIRT4	1.35723
MED1	1.35712
ZBTB41	1.35674
ZNF91	1.35509
DPYSL5	1.35458
SETD8	1.35322
RASL10B	1.35246
ZNF232	1.35157
NCOR1	1.35146
RBAK	1.35143
RTKN2	1.35075
RABGAP1	1.3504
DPF2	1.34814
ZFC3H1	1.34769
CDKN1B	1.34743
GRIK3	1.34724
EXOSC6	1.34704
CNTF	1.3467
DENND4A	1.3466
RTN2	1.34526
OR1A2	1.34361
TRIM16	1.34311
NAT14	1.34264
ZBTB12	1.34247
ZNF749	1.34234
ZNF175	1.34219
SH3BGRL	1.34171
ZNF764	1.3413
RALBP1	1.33801
VHL	1.33784
NMUR2	1.33682
ZNF761	1.33671
MTA1	1.33583
ZNF496	1.33567
MTERFD3	1.33409
TCEAL8	1.33284
DIDO1	1.33257
ING4	1.33153
EGLN1	1.3309
ZBTB37	1.32723
LOXL2	1.32549
RUNDC3A	1.32538
STUB1	1.325
SAP130	1.3249
ZNF341	1.32043
ZFP2	1.3179
PRMT6	1.30936
HNRNPUL1	1.30795
HOXB5	1.30685
MAP3K12	1.30664
ZFP64	1.30571
U2AF1	1.30418
BRD4	1.3011
SMARCC2	1.30065
ZNF226	1.29977
SSBP2	1.29475
USP33	1.29427
GPHN	1.29317
CSNK2A2	1.29256
ZNF217	1.29193
ZMIZ1	1.28541
LGALS1	1.28437
ZNF596	1.28433
RFX5	1.28411
PPIE	1.28347
FANCE	1.28187
SPRED1	1.28162
PPARGC1B	1.28031
MRPL12	1.28027
BAD	1.27785
CAT	1.27754
DNAJB6	1.27707
GNB4	1.27701
DERL2	1.27588
ADCY1	1.27569
RAB10	1.26546
SMARCD3	1.26546
TBK1	1.26402
FGF19	1.26239
KIFAP3	1.26054
SRPK2	1.26018
NFATC2IP	1.26016
ZNF781	1.25903
ZNF20	1.25795
SIX5	1.25749
DNMT1	1.25438
ZNF665	1.25154
ZNF579	1.25139
RAB4A	1.24871
PEG3	1.24812
RNF6	1.24612
RICTOR	1.2455
SPRED2	1.24469
RAMP2	1.24361
RAB9B	1.24351
HCFC1	1.24006
BCL9	1.23815
ONECUT2	1.23807
MRPL28	1.23791
ZNF516	1.23718
ZNF391	1.23705
BSG	1.23696
MAPK9	1.23688
ZNF677	1.23687
VPS36	1.23558
ZNF35	1.23483
CCRN4L	1.23237
ATRNL1	1.2318
TXN	1.23065
TSG101	1.22645
ZNF589	1.22511
OR6C3	1.22478
SLC22A17	1.22351
ZNF772	1.22325
STYXL1	1.22067
WNT5A	1.21506
HOXA11	1.21071
MLL2	1.21057
MESDC2	1.20732
HDAC3	1.20732
TFDP2	1.2069
FEV	1.20673
ARHGAP32	1.20632
NFATC4	1.20565
MCM5	1.20533
SPSB2	1.20486
ZNF605	1.2037
GOLPH3	1.20363
ATG10	1.20284
TONSL	1.20156
TAS2R10	1.20149
ADCYAP1R1	1.19851
EEF1D	1.1973
SSBP3	1.19667
RAB7L1	1.19564
CASKIN1	1.19352
GPR63	1.19246
ZNF528	1.19218
PYGO1	1.18713
TAS2R19	1.18626
SSX3	1.18515
ZNF679	1.1847
PGRMC2	1.18303
ASH2L	1.17626
ERCC3	1.17568
INPP4A	1.17483
ZNF71	1.17411
ZNF445	1.17308
TULP4	1.17293
TARBP1	1.16935
RBPJ	1.16848
RSU1	1.16734
CHRNB2	1.16558
TDRD3	1.16381
TAS2R1	1.16336
HES7	1.16171
JMJD1C	1.16068
ZNF320	1.16064
ZNF45	1.15693
ZNF584	1.15663
ZCWPW2	1.15645
ZNF223	1.15373
ZNF442	1.14979
RPS6KC1	1.14964
OR8A1	1.14489
NFX1	1.14467
GRIP1	1.14336
G3BP2	1.14263
RAB18	1.14242
RRH	1.14144
NGF	1.14085
PPP2R1A	1.14076
DRG2	1.13955
IRS4	1.13857
ZNF501	1.1372
TXNRD1	1.13623
DMRT1	1.13607
GATAD2A	1.13574
CECR2	1.13303
CHURC1	1.13211
PDK2	1.13144
ZNF518A	1.12979
THRAP3	1.12869
RBM39	1.12769
DZIP3	1.12737
CSPG4	1.12548
SCXB	1.12523
TNFSF9	1.12491
ZBTB1	1.12482
HIST1H1E	1.1233
HOXD13	1.12191
TPM4	1.11972
ZNF324B	1.11968
CHEK2	1.10893
CCNK	1.10783
C18orf32	1.10677
CEBPG	1.10631
CTNNBIP1	1.1046
EPHB4	1.10257
TCF7L1	1.10129
TAS2R43	1.09918
CREBBP	1.09862
GULP1	1.09783
ZNF791	1.0978
MED14	1.09312
ASMTL	1.0918
ZNF711	1.09132
ZNF285	1.091
FOXD2	1.09049
ZNF844	1.08997
BBX	1.08905
RAP2A	1.08566
ZNF98	1.08503
PSD	1.08463
ZNF423	1.08208
RXFP2	1.08038
NEK6	1.0796
ZNF343	1.07897
RBM15B	1.07632
SUDS3	1.07576
TAF4	1.07545
ZNF536	1.07507
ZNF329	1.072
LRP5	1.07176
CREB3L1	1.0709
PTPRN	1.07053
MAP3K15	1.06839
HTR2B	1.06815
ZNF717	1.06411
ZNHIT6	1.06123
ASB7	1.05917
ZNF160	1.0589
NEUROG2	1.05688
VPS72	1.05665
HRAS	1.05639
VAX2	1.05508
ZNF488	1.05487
ARHGEF4	1.05215
ITGA5	1.05023
USP9X	1.04817
ZCCHC6	1.04814
NMRAL1	1.04799
ZFP90	1.04694
BID	1.0461
ARF5	1.04442
AKIRIN2	1.04398
DCAF6	1.04378
ZNF267	1.04289
TGIF2	1.0425
HOXC13	1.04244
FOXE3	1.04072
ZNF674	1.04049
ZNF407	1.04002
ELP3	1.03974
ZNF638	1.0382
ZNF334	1.03802
ZNF626	1.03646
HBP1	1.03369
LPAR4	1.03361
SH3BP1	1.033
ARHGAP5	1.0327
ZNF765	1.03254
ZNF335	1.03201
FBXW7	1.03193
ZNF395	1.03066
MAP2K2	1.02849
ZNF543	1.02628
ASAP1	1.02474
HMGA2	1.02472
TAF11	1.02112
PPP2R2A	1.01969
DDX6	1.01954
ELK4	1.019
DMRT3	1.01783
ZSCAN12	1.01697
HOXC11	1.01645
ZNF192	1.01539
GATAD1	1.01534
PCBD1	1.01472
EP300	1.01456
CALM2	1.01419
RLF	1.01317
ZNF691	1.01243
GTF2A1L	1.01243
FBXW11	1.01178
PSMC5	1.00983
RPS14	1.00982
ZNF444	1.00944
ALS2	1.0089
ZNF502	1.0088
HOXA10	1.00547
ZNF304	1.00373
PRDM4	1.00196
CASK	1.00028
TRAF7	1
SKI	0.99902
ZNF449	0.99849
SERP2	0.99752
T	0.99605
GUCY2C	0.99596
ZNF426	0.99267
IDH2	0.99262
SYDE1	0.9922
ZBTB39	0.99108
SDHA	0.99107
PRKAR2A	0.99041
ZNF433	0.98972
MAP4K3	0.98792
OR52H1	0.98664
DUSP19	0.98602
EIF2C1	0.98581
RASL11B	0.98344
ALX1	0.98153
CDC42BPA	0.97997
ZNF658	0.97881
DACT1	0.97819
ZNF124	0.97797
LANCL2	0.97782
LOC401387	0.97761
GPBP1L1	0.97572
ZAK	0.97544
ZCCHC14	0.9754
CDON	0.97485
FZD9	0.97229
ZNF852	0.97227
THOP1	0.97001
PTF1A	0.96905
CRKL	0.96888
PAFAH1B1	0.96853
ZNF582	0.9679
TRAPPC2	0.96752
CNOT2	0.96378
PIAS1	0.963
TSC22D1	0.96276
POLR2A	0.96249
IFT172	0.96134
ZFAND6	0.96108
NCOA1	0.96068
UBE2B	0.95959
ASB8	0.95816
MIF	0.95404
TGFBRAP1	0.95283
HBZ	0.9526
SP1	0.95236
OR5D14	0.95147
ZNF454	0.95024
OR4N4	0.95001
ANTXR1	0.94803
ZNF263	0.94798
CHRDL1	0.94746
GRTP1	0.94484
TCEAL4	0.94403
PPARD	0.94364
RERG	0.94293
GDI2	0.9428
CLTC	0.94213
ZNF468	0.94212
PLCB3	0.94059
KCNH3	0.93929
MED25	0.93881
GTF2H2D	0.93867
ZNF322A	0.93788
SAP30L	0.93671
RGS21	0.93581
TFPT	0.93458
GABRQ	0.93057
ZCCHC8	0.93046
PPP2R5D	0.92922
PEBP1	0.92653
ERF	0.92176
ZBTB34	0.91979
GNAT2	0.91963
RAB2A	0.91853
ZNF669	0.91732
ZMYM3	0.91682
ZNF557	0.91582
KDM4D	0.91459
HINFP	0.91229
ZNF821	0.91082
IDE	0.90966
GPR32	0.90921
PRKAB2	0.90921
PBX3	0.90916
BNIP3	0.90871
PRKAR2B	0.90866
GNB1L	0.90788
OR56A4	0.90712
ATXN3	0.90541
RGS11	0.90494
ZNF385A	0.90491
EPHA4	0.90405
MLNR	0.90063
NMBR	0.90038
EYA1	0.89937
AFF4	0.89888
ATG5	0.89855
PLP2	0.89838
SAFB2	0.89708
TLE3	0.89434
ZIK1	0.89431
MOAP1	0.89419
SCG5	0.8924
ZHX1	0.89101
NEO1	0.89093
PPP4C	0.89015
APC2	0.88874
IGFBP2	0.88735
PLCG1	0.88732
ZNF135	0.88636
TLX1	0.88127
PARD3	0.87843
TBC1D28	0.87748
ZNF396	0.87739
DIXDC1	0.87718
COL4A3BP	0.87668
ZNF57	0.8765
ZNF384	0.87552
NAB1	0.8754
ZNF841	0.87521
SH3GL1	0.87392
MEF2B	0.87376
HRH3	0.87375
MDM4	0.87273
EYA4	0.87253
ZNF777	0.87237
CCND2	0.87214
PTK7	0.87182
GFRA1	0.87157
OR2T29	0.87008
ZNF224	0.86968
ZKSCAN5	0.86878
ZNF701	0.86687
MSI2	0.86673
PRKD3	0.8653
PTPRG	0.86434
ELOVL4	0.8641
ZNF692	0.86281
IRF2BP1	0.86095
NPR2	0.86012
TFG	0.86004
ZNF549	0.85854
TUSC3	0.85822
ETV5	0.85674
YY2	0.85517
ARHGDIG	0.8535
ZC3HAV1L	0.85204
ZNF572	0.85177
ZNF735	0.85108
ZNF134	0.85095
UNC13A	0.85055
HDAC8	0.85011
RAB14	0.84969
SLC12A2	0.84963
ARNT2	0.84766
OR10A7	0.84682
SCRT2	0.84293
SH3BGR	0.84169
ACTL6B	0.83884
ZNF565	0.83864
UBE2I	0.83564
SKIL	0.83419
ZSCAN1	0.83409
KDM6A	0.83371
BAZ2B	0.83308
ZBTB40	0.83142
MAPK1	0.83125
SNX17	0.83029
ZNF295	0.83005
CNTFR	0.82849
PCBP1	0.82734
NFAT5	0.8256
ZNF704	0.82531
CRABP1	0.82479
ZNF23	0.82437
SUPT4H1	0.82331
ZNF474	0.82204
NUP93	0.82178
TAF13	0.82043
NR2F1	0.82033
CCNT1	0.81929
TERF2	0.81744
ADAM10	0.81643
GAP43	0.81612
KLHL12	0.81538
SLK	0.81472
YOD1	0.81232
PSEN1	0.81083
GAB1	0.81059
HOXB2	0.80953
DIRAS1	0.80937
KIDINS220	0.80928
OR5H2	0.80916
DAXX	0.80653
OR11H2	0.80573
ZNF585B	0.80518
ZNF581	0.80466
GRIK4	0.80379
SPSB4	0.80283
CDK12	0.80244
IGBP1	0.79962
TMED1	0.79932
PBX4	0.79848
TMED4	0.79779
PPT1	0.79599
ZNF613	0.79573
MRGPRG	0.7951
ASH1L	0.79179
PRKCE	0.79074
PCSK9	0.79026
P2RY4	0.78878
MEIS2	0.78693
RASA2	0.78426
CHD1	0.78308
ZNF671	0.78136
CNKSR3	0.7804
ARX	0.77865
PDGFRA	0.77816
OR51L1	0.77746
PHOX2A	0.77741
TRIM32	0.77573
HCRTR2	0.77525
ZNF410	0.77265
MKL2	0.76844
PRRX2	0.76673
MYCBP2	0.76458
MAGI1	0.76227
ITSN1	0.75942
LY6E	0.75848
PTCH2	0.75808
RC3H1	0.75663
PHB2	0.7555
ADAMTS20	0.75479
PTPN11	0.75417
ITGB1	0.75324
ATF4	0.753
PGAP2	0.75267
LMX1A	0.75115
RAB34	0.74909
RHOC	0.74688
VEZF1	0.7463
ZNF432	0.74504
PROKR1	0.74496
C7orf16	0.74277
CSH2	0.74256
PTPRS	0.74014
DDX54	0.73816
PRDX2	0.73756
TFAP2D	0.73738
SPHK2	0.73549
MYBBP1A	0.73326
TEF	0.73284
OR8G5	0.73083
FOXF2	0.73039
ZNF490	0.72858
TAS2R8	0.72849
VIPR2	0.72771
ELK1	0.72688
ZFAND2A	0.72617
PER2	0.72606
SIX6	0.72586
C14orf43	0.7241
ZNF317	0.72329
ZNF358	0.72322
RAB5B	0.72299
OR4F21	0.72224
TBX22	0.72054
LASS5	0.72009
BIRC2	0.71869
PHF12	0.71836
ZNF142	0.71753
AGPAT1	0.7167
ZNF800	0.71457
ZSCAN21	0.71444
DOT1L	0.71322
EIF4EBP2	0.71288
ZNF574	0.71247
SUV420H2	0.71188
KLF11	0.71163
DDX5	0.71145
ZNF17	0.71144
EYA3	0.7105
PAK4	0.70845
ZNF880	0.70632
ACVR2A	0.70556
MYT1L	0.70556
ZNF766	0.70499
SETD1A	0.70033
PDE6H	0.69998
SFSWAP	0.69965
EFS	0.69876
ZNF33A	0.6972
SCG2	0.69668
PREB	0.69625
SDCBP	0.69593
ZNF331	0.69198
ICK	0.68933
GBX2	0.68684
PMS2	0.6867
CTNNAL1	0.68653
ZNF718	0.68637
SMAD9	0.68521
ABCC8	0.68304
NDFIP1	0.68236
BAZ1A	0.68189
ZNF189	0.68064
GRIA4	0.67882
ITGA2B	0.67822
ZNF132	0.67761
MED20	0.67701
ZDHHC20	0.67523
CRADD	0.67431
POU1F1	0.674
NKD2	0.67151
MED17	0.6712
RAB11A	0.67093
PTGES2	0.66977
ZRANB1	0.669
HIPK1	0.66872
ZNF417	0.6685
GTF2E1	0.66822
ZNF221	0.66761
POU4F2	0.66733
MGST3	0.66701
OGT	0.66655
INSM1	0.665
ODZ3	0.66442
TIGD6	0.66359
GRIN2D	0.66019
OR2AP1	0.65984
OPN3	0.65823
OR10AG1	0.65682
BRSK1	0.6545
IL20RB	0.65434
HUS1	0.65405
ZNF598	0.65355
OR4A16	0.65172
SENP2	0.64873
ACIN1	0.6479
NFKB1	0.64756
TAPT1	0.64692
PARK2	0.64496
HKR1	0.6449
IRF2BP2	0.64401
SHC1	0.64336
GFRA3	0.64271
ADORA2B	0.6427
OR52K1	0.64249
AKAP17A	0.64051
PIK3C2G	0.63962
ZBTB49	0.63803
OR4X1	0.63776
OR6C74	0.63758
RAB11B	0.63756
TAS2R40	0.63739
FKBP8	0.63718
TAX1BP3	0.6358
ZNF586	0.63224
PIK3R3	0.63123
ZNF330	0.63077
TIGD4	0.63033
ZNF251	0.62942
ZNF318	0.629
OXSR1	0.62756
ZNF257	0.62659
PPP4R1	0.62551
PTGIS	0.6253
CDC42SE2	0.62433
OPCML	0.62266
GHSR	0.62219
COL1A1	0.6214
LGR4	0.62009
ZNF446	0.62005
GRASP	0.61969
HSF1	0.61956
HOXD9	0.61901
OR2T27	0.61882
HOXB13	0.61204
TAF6L	0.61189
HSPA5	0.60999
BRF2	0.60893
ZIC5	0.60741
STAC2	0.60734
MEOX1	0.60672
ZNF577	0.60615
SRI	0.60575
MLLT1	0.6054
KDM2B	0.60417
ZFP3	0.60144
GNG7	0.60125
RAB9A	0.60087
NFIA	0.60027
C9orf89	0.6
FAM13B	0.5985
ARL8B	0.59765
AGPAT2	0.59756
ZNF699	0.59754
GRLF1	0.59656
LASS6	0.59575
PKN3	0.59467
BARHL2	0.59427
INSL4	0.59337
HOXC12	0.59278
BHLHE23	0.59178
HOXB9	0.59176
GMEB1	0.59152
NRBF2	0.59145
RGMA	0.591
BANP	0.59067
OR5K3	0.59055
PTCH1	0.58958
ZDHHC4	0.58935
ZNF416	0.58908
P2RX3	0.58867
OR10A6	0.58833
ADCY5	0.58827
TAS2R46	0.588
PDK1	0.58778
ZNF608	0.58735
CNTNAP1	0.58686
C2CD3	0.58638
OR8U9	0.58459
ZNF347	0.5829
ITPKA	0.58199
[truncated: 4,131 more rows]
