# Supplementary material for: Epigenetic targeting of PGBD5-dependent DNA damage in SMARCB1-deficient sarcomas
Source: J Clin Invest. 2025 Aug 12;135(20):e179282. doi: 10.1172/JCI179282 (PMC12520684; doi:10.1172/JCI179282)
Supplement: Supplemental table 3 [file jci-135-179282-s194.xlsx]

## Sheet: Figure_1C
Drug	A204 IC50 (nM)	G401 IC50 (nM)	VAESBJ IC50 (nM)	Mean IC50 (nM)
TRABECTEDIN	0.26229	0.34824	0.17771	0.26275
DACTINOMYCIN	1.94297	2.84991	9.05723	4.6167
RIDAFOROLIMUS	2.31723	11.9383	1.20698	5.15417
STAUROSPORINE	5.24333	5.75	6.74333	5.91222
COPANLISIB	11.1486	8.63773	7.92538	9.23725
DINACICLIB	10.7516	11.9945	7.30105	10.0157
ERIBULIN MESYLATE	43.0452	2.20941	0.0412	15.0986
CERTICAN	1.57875	118.336	1.05633	40.3237
DOXORUBICIN	36.1401	75.8365	49.3738	53.7834
RAPAMYCIN	0.55376	160.892	1.65592	54.3671
KX2-391	69.3367	81.6987	32.1584	61.0646
LINIFANIB	92.5807	107.586	3.95041	68.039
TRAMETINIB	111.794	167.843	39.8477	106.495
VOLASERTIB	203.557	185.799	38.6494	142.668
BAY-1895344	144.727	221.087	72.0614	145.958
SELINEXOR	159.22	189.605	91.3561	146.727
TEMSIROLIMUS	1.00126	461.648	0.63985	154.43
ALISERTIB	155.338	194.795	125.059	158.397
GILTERITINIB	0.06904	0.13046	510.903	170.368
IVOSIDENIB	301.012	71.6187	206.169	192.933
PYROTINIB	32.8282	778.557	7.63491	273.007
PONATINIB	54.2018	265.319	727.345	348.955
INFIGRATINIB	486.088	286.477	348.947	373.837
ABEMACICLIB	187.967	106.675	972.831	422.491
IPATASERTIB	523.721	451.638	316.175	430.511
RIGOSERTIB	386.814	727.783	182.239	432.279
TASELISIB	105.483	239.426	1142.45	495.788
MIDOSTAURIN	259.168	721.657	509.197	496.674
K-252A	128.831	597.147	769.442	498.473
CEDIRANIB	102.432	1353.03	138.395	531.285
DABRAFENIB	1066.92	178.687	368.404	538.003
TOFACITINIB	1135.6	62.7682	520.781	573.05
TIVANTINIB	735.163	738.186	441.393	638.247
BUPARLISIB	477.833	1159.98	447.61	695.14
AVAPRITINIB	231.504	1870.47	67.9874	723.321
PEMIGATINIB	86.9257	153.853	2019.77	753.515
PACRITINIB	628.38	1150.03	531.306	769.906
LESTAURTINIB	100.991	1431.97	1014.52	849.159
LORLATINIB	659.637	213.313	1702.41	858.453
TALAZOPARIB	1813.39	223.453	551.896	862.912
FEDRATINIB	721.054	1263.11	864.18	949.448
BARASERTIB	2822.9	16.6183	13.8477	951.123
EVOBRUTINIB	1743.24	873.475	280.252	965.656
ERDAFITINIB	71.0722	230.87	2825.28	1042.41
AZD-0156	1118.8	1960.59	237.769	1105.72
FRUQUINTINIB	463.97	2343.14	730.416	1179.18
DOVITINIB	743.922	1350.59	1655.8	1250.1
ENCORAFENIB	1369.78	1363.48	1163.69	1298.98
AFATINIB	622.806	2176.87	1130.23	1309.97
RADOTINIB	1824.37	2003.98	200.886	1343.08
AZD-3759	670.236	3338.89	49.5074	1352.88
ROBLITINIB	3703.85	67.5979	772.059	1514.5
FOSTAMATINIB	1039.37	1774.28	1796.79	1536.81
LENVATINIB	35.8533	727.625	3874.61	1546.03
BRIGATINIB	1777.73	2417.31	507.098	1567.38
GALUNISERTIB	3584.75	174.408	1108.45	1622.54
VOLITINIB	3106.43	1772.48	9.43915	1629.45
LOSMAPIMOD	4273.81	1150.07	38.9062	1820.93
ANLOTINIB	346.517	3320.86	2662.35	2109.91
ENZASTAURIN	4024.65	2542.97	39.1793	2202.27
VACTOSERTIB	5983.71	454.999	169.756	2202.82
MOMELOTINIB	1343.8	2924.73	2537.58	2268.7
EDICOTINIB	14.0602	4548	2506.12	2356.06
ORANTINIB	2461.48	4072.28	559.178	2364.32
QUIZARTINIB	131.651	3040.26	4071.93	2414.62
ROGARATINIB	491.639	510.118	6469.97	2490.58
ENASIDENIB	5888.56	465.358	1173.89	2509.27
HYDROXYFASUDIL	3036.78	4062.88	668.401	2589.35
TOCERANIB	41.5058	4767.26	3697.36	2835.37
BELIZATINIB	5710.16	1341.19	1561.61	2870.98
RUXOLITINIB	3068.61	4178.87	1884.49	3043.99
APATINIB	555.335	9206.13	45.8532	3269.11
ASCIMINIB	3741.21	1280.44	4912.35	3311.34
ROCILETINIB	2944.48	3613.63	3486.34	3348.15
CAPMATINIB	7131.15	2978.39	4.53629	3371.36
SELUMETINIB	6640.63	3319.15	179.866	3379.88
SUNITINIB	66.1825	7219.84	3282.31	3522.78
ITACITINIB	8302.91	154.459	2188.64	3548.67
CRENOLANIB	320.19	7479.09	2876.6	3558.63
IDELALISIB	5062.44	2897.98	2798.04	3586.15
MASITINIB	306.704	3653.71	7079.62	3680.01
DACOMITINIB	2247.8	5339.09	3479.56	3688.82
CRIZOTINIB	3708.54	2882.18	4609	3733.24
UPADACITINIB	7933.29	2794.87	676.6	3801.59
TUCATINIB	11710.5	481.533	193.012	4128.33
AZD-4547	266.683	275.936	12179.7	4240.78
ENSARTINIB	6715.84	5409.07	1013.16	4379.36
BARICITINIB	7599.35	3462.67	2076.99	4379.67
CERITINIB	2539.26	5833.28	4869.63	4414.05
TEPOTINIB	8371.54	5329.84	38.7103	4580.03
SELONSERTIB	5638.08	5868.6	2478.23	4661.64
BOSUTINIB	4747.92	4817.04	4756.08	4773.68
NILOTINIB	352.092	1557.96	12518.9	4809.64
SEMAXANIB	10493	3969.63	248.714	4903.77
LINSITINIB	5978.23	267.984	8541.87	4929.36
BINIMETINIB	3670.19	6240.31	4887.4	4932.63
MOTESANIB	189.629	14441.1	203.078	4944.6
ZANUBRUTINIB	7632.32	4195	4698.79	5508.71
AXITINIB	43.1047	12398.8	4098.16	5513.34
SULFATINIB	1023.35	3222.49	13760.8	6002.2
TIVOZANIB	48.7056	4556.2	13775.7	6126.88
BRIVANIB ALANINATE	11022.4	6176.16	2181.06	6459.89
ERLOTINIB	5724.29	5560.35	8262.27	6515.64
NINTEDANIB	31.7471	12099.7	7444.11	6525.18
FASUDIL	11622.3	2516.09	5638.21	6592.2
COBIMETINIB	1915.07	841.779	18077.9	6944.93
ALPELISIB	1210.86	2160.98	18171.2	7181.03
SARACATINIB	9891.19	10093.4	1959.84	7314.82
NIRAPARIB	7914.86	5143.73	9299.61	7452.73
PERIFOSINE	34.6388	13262.3	9356.68	7551.22
DUVELISIB	1461.41	17699	3517.65	7559.34
PEXIDARTINIB	636.511	22182.7	23.455	7614.23
ENTRECTINIB	6929.81	8695.22	7229.09	7618.04
NETARSUDIL	7756.17	5707.84	9887.87	7783.96
VATALANIB	1892.13	20828.1	655.651	7791.97
RIBOCICLIB	10267.4	1262.45	11999.3	7843.05
BRIVANIB	7084.97	16398.5	313.048	7932.17
ABROCITINIB	22862.3	826.21	163.808	7950.79
NERATINIB	776.247	24040.2	347.16	8387.88
LENIOLISIB	9845.17	8505.96	8777.72	9042.95
LAPATINIB	4078.21	10316.6	12812.8	9069.21
BMS-986165	9639.17	5166.15	13454.4	9419.92
GEFITINIB	8317.18	9899.38	10867.5	9694.7
OLMUTINIB	4067.31	6050.8	19204	9774.03
IMATINIB	239.075	23457.3	6050.69	9915.7
CABOZANTINIB	55.4269	13365.3	16655.8	10025.5
DASATINIB	22.0111	30752.3	48.8039	10274.4
VANDETANIB	2354.03	20397.9	8871.64	10541.2
PEFICITINIB	6873.55	61.0001	25460.8	10798.4
RUBOXISTAURIN	6984.84	6636.08	19237	10952.7
PALBOCICLIB	857.758	35328.6	142.778	12109.7
VARLITINIB	18095.5	14557.4	5006.56	12553.1
VEMURAFENIB	9444.2	18695.3	14247.5	14129
NEMIRALISIB	20402.3	5982.2	16587.2	14323.9
PAZOPANIB	108.799	44798.9	3.40914	14970.4
ACALABRUTINIB	7363.88	55385.5	261.546	21003.6
OSIMERTINIB	13127.6	40587.2	12452.1	22055.6
ALECTINIB	5.04598	78541.8	140.397	26229.1
GLASDEGIB	3209.98	1187.72	76636.6	27011.4
LAROTRECTINIB	1.54641e+06	2401.89	162.37	516323
FILGOTINIB	5.61486e+06	2883.27	4587.67	1.87411e+06
TIDEGLUSIB	249107000	1314.48	1685.57	83036600
REGORAFENIB	343.269	3038.22	1167340000	389114000
TAZEMETOSTAT	88020000000	388.253	2.887e+06	29341000000
SORAFENIB	440.321	10845.2	9350000000000	3116670000000
UMBRALISIB	4491.87	130000000000000	59084.5	43333300000000
LIFIRAFENIB	479.864	3694.65	2700000000000000	900000000000000
LUCITANIB	45.3526	1067.22	1.3e+31	4.33333e+30
IBRUTINIB	7201.84	4455.62	7.1e+41	2.36667e+41
ICOTINIB	1425.29	8.29e+66	1977.54	2.76333e+66
GSK-3145095	1.77e+112	17726.9	143.772	5.9e+111
