# Supplementary material for: Epigenetic targeting of PGBD5-dependent DNA damage in SMARCB1-deficient sarcomas
Source: J Clin Invest. 2025 Aug 12;135(20):e179282. doi: 10.1172/JCI179282 (PMC12520684; doi:10.1172/JCI179282)
Supplement: Supporting data values [file jci-135-179282-s196.xlsx]

## Sheet: Figure1_A
Gene	Mean VIPER activity score
TTK	5.79052
TOP2A	5.70956
XPO1	5.06441
TOP2B	4.76274
HDAC2	4.64915
CHEK1	4.60427
TYMS	4.4773
AURKB	4.4403
TOP1	3.82045
CDK2	3.70911
AURKA	3.6702
CDK4	3.47824
SIRT1	3.35044
CHUK	2.9103
HSP90AA1	2.79397
RPS6KB1	2.51642
KRAS	2.44382
GSK3A	2.27071
EZH2	2.24762
HSP90AB1	2.23877
DDR2	2.11367
BRAF	2.03856
CDK7	2.02386
HMGCR	1.96118
ATR	1.93718
FNTA	1.76052
DNMT3B	1.75975
GSK3B	1.72219
RARB	1.6552
PTK2	1.60111
RAF1	1.5808
CDK5	1.39523
PIK3CA	1.38949
SMO	1.37517
BRD4	1.3011
DNMT1	1.25438
HDAC3	1.20732
TXNRD1	1.13623
MAP2K2	1.02849
HDAC8	0.85011
MAPK1	0.83125
PDGFRA	0.77816
BIRC2	0.71869
DOT1L	0.71322
ITGA2B	0.67822
NFKB1	0.64756
PDK1	0.58778
TERT	0.51017
ADA	0.39891
ALK	0.38239
FGFR2	0.3423
PRKACG	0.3027
SSTR2	0.21574
PRKCG	0.19957
PRKACB	0.15259
PARP1	0.14674
NTRK1	0.0821
HDAC4	0.04801
TNF	0.01351
TBXA2R	0.00351
SSTR1	-0.03074
HSD3B1	-0.04958
HDAC1	-0.05036
GHR	-0.08081
PDE10A	-0.0877
KIT	-0.10397
REL	-0.11365
IL5	-0.14212
GNRHR	-0.17047
RARG	-0.17346
RET	-0.19631
PRKACA	-0.20043
ITGB3	-0.20286
HIF1A	-0.25708
ABL1	-0.26456
SSTR5	-0.28392
MAP2K1	-0.31958
NAMPT	-0.32892
MDM2	-0.37563
AKT2	-0.38082
PRKCA	-0.39811
TYRO3	-0.42721
FGFR1	-0.44121
NEK11	-0.46451
LYN	-0.54855
EDNRA	-0.57927
FGFR3	-0.65151
ELANE	-0.66104
FGFR4	-0.72095
EZH1	-0.74243
HDAC5	-0.75621
RXRA	-0.76544
VEGFA	-0.79781
RARA	-0.80062
AXL	-0.84139
FGF2	-0.84214
JAK3	-0.86976
IL1B	-0.88732
IGF1R	-0.89512
SRC	-0.90497
BCL2	-0.93848
CYSLTR1	-0.9386
KDR	-0.94681
BDKRB2	-0.94745
FLT1	-0.95198
NTRK2	-0.96697
P2RY12	-0.98429
HRH2	-0.9982
RXRB	-1.05102
HDAC10	-1.1112
PDE5A	-1.1354
JAK1	-1.14093
BCL2L2	-1.14853
PIK3CB	-1.16879
TLR9	-1.17262
PDE3A	-1.19705
PDE6G	-1.21465
MTOR	-1.2237
CDK6	-1.22891
AKT1	-1.26036
IL6	-1.26475
JAK2	-1.27565
PLA2G1B	-1.28282
CXCR2	-1.28471
RELA	-1.28901
CCND1	-1.30718
TEK	-1.33103
HDAC6	-1.35496
SHH	-1.35784
TYK2	-1.36453
F2R	-1.41695
MMP14	-1.44434
FGF1	-1.46039
ERBB3	-1.4802
PDGFRB	-1.48251
NR3C1	-1.50312
CSF1R	-1.50835
FYN	-1.54918
EDNRB	-1.55431
FLT4	-1.59264
PLK2	-1.6225
DDR1	-1.64337
ERBB2	-1.6587
CDK9	-1.69075
HDAC7	-1.73246
CXCR4	-1.78895
MCL1	-1.80682
NFKB2	-1.85961
RELB	-1.86129
SYK	-1.86394
MAPK3	-1.88501
AR	-1.92075
PRKCB	-1.9668
INSR	-2.01693
MST1R	-2.05223
PIK3CG	-2.09086
IL1R1	-2.11244
ADH1A	-2.13799
PTK2B	-2.14267
TLR7	-2.16139
BTK	-2.18764
NR3C2	-2.23439
PDCD1	-2.2582
EGFR	-2.31877
PIK3CD	-2.34291
HDAC11	-2.34413
BCL2L1	-2.35734
AKT3	-2.38458
F10	-2.44082
BIRC3	-2.47463
LCK	-2.48023
PGR	-2.48344
ESR1	-2.62789
TLR4	-2.64292
SELE	-2.74662
HDAC9	-2.75033
STAT3	-2.79964
IL6R	-3.55665
ERBB4	-3.70403
MET	-4.07289
MS4A2	-4.36506

## Sheet: Figure1_B
Gene	Mean VIPER activity score
ARHGAP11A	6.15537
BUB1B	5.85404
TTK	5.79052
CENPK	5.76052
TOP2A	5.70956
MLF1IP	5.59732
PTTG1	5.54645
UBE2C	5.54177
HIST1H2BC	5.46361
HIST1H2AC	5.43465
ECT2	5.43274
DEPDC1	5.38414
CDCA7	5.35537
CENPF	5.35289
CKS2	5.33042
HIST1H3B	5.31753
CCNA2	5.31249
MCM6	5.29675
HIST1H2BJ	5.26063
DEPDC1B	5.23944
RFC4	5.23337
HIST2H4A	5.13224
SMARCA5	5.0889
XPO1	5.06441
E2F1	4.97014
HIST2H4B	4.94969
HIST1H4H	4.91598
TRIP13	4.91328
HIST1H4L	4.90935
HELLS	4.9025
HIST1H4F	4.90248
HIST1H4J	4.89799
TMPO	4.89741
BRIP1	4.87796
TAF1B	4.8594
HIST1H4K	4.85361
FOXM1	4.83933
ZNF367	4.82411
HIST4H4	4.80978
GTSE1	4.78527
TOP2B	4.76274
HIST1H4B	4.70628
HIST1H4A	4.70424
HIST1H4C	4.70355
MKI67	4.67766
ZNF695	4.67512
DEK	4.66925
CENPI	4.66046
HDAC2	4.64915
HIST1H4I	4.64564
HIST1H1C	4.64527
HIST1H4D	4.6284
CHEK1	4.60427
HIST1H4E	4.59783
C19orf2	4.57285
HIST1H2BO	4.54908
ERCC8	4.52448
NDC80	4.51995
HSPD1	4.48581
NAA15	4.47951
TYMS	4.4773
PAK1IP1	4.46259
AURKB	4.4403
RAD51	4.43789
SET	4.42151
EEF1E1	4.40885
STAG2	4.40746
GMPS	4.38904
WDR12	4.36026
ITGB3BP	4.33241
BCLAF1	4.32764
E2F7	4.31533
HMGXB4	4.29898
HMGB2	4.28064
RACGAP1	4.27079
ZNF569	4.26907
SPAG5	4.26691
NAE1	4.23939
PARK7	4.23839
MSH6	4.22797
PCNA	4.22598
ZWINT	4.22211
TAF5	4.22096
DDX10	4.21165
CCAR1	4.20556
RBBP4	4.20308
CSNK2B	4.19444
MCM4	4.19092
RPL7L1	4.19084
UTP11L	4.1796
SUV39H2	4.17853
SRSF3	4.14001
RBL1	4.12989
RANBP1	4.12632
EIF2A	4.12402
ARHGAP11B	4.11513
MED31	4.10397
SNAPC3	4.09676
PHF6	4.08144
HMGB1	4.03896
UBE2D3	4.03629
KHDRBS1	4.03043
CCDC59	4.00077
ASF1B	3.99474
LRPPRC	3.97405
PKN2	3.972
UBE3A	3.9631
SRFBP1	3.9613
HIST1H2AM	3.94314
CFL1	3.93913
HIST1H2AG	3.91824
CKS1B	3.91572
SMC3	3.90877
GMNN	3.90767
HIST1H2AL	3.88843
NUFIP1	3.88255
LIN54	3.8803
PSRC1	3.87763
SARNP	3.87527
HIST1H2BK	3.86764
ATAD2	3.85123
ZCCHC10	3.8479
BRCA1	3.84345
CNOT8	3.83535
SMAD5	3.82959
TOP1	3.82045
YWHAE	3.81464
ZCCHC9	3.80056
TRIM33	3.79181
FANCD2	3.79093
SDHD	3.78349
TAF9	3.78155
CNIH	3.76748
BRCA2	3.76431
CASP8AP2	3.76414
G3BP1	3.76035
ZCCHC7	3.75912
YEATS4	3.75374
CHAF1A	3.75308
ZNF420	3.75257
ZNF92	3.75244
HSPE1	3.75122
SNW1	3.73454
TIMELESS	3.73245
DNTTIP2	3.73041
HBS1L	3.72257
LRP6	3.72126
CDK2	3.70911
ARL5B	3.70745
MRE11A	3.69722
ZMYM4	3.69699
ZUFSP	3.6969
UBE2N	3.68691
CNTLN	3.67386
AURKA	3.6702
BARD1	3.64313
BLM	3.63516
CSNK1G3	3.62892
POLR3K	3.62854
ZNF714	3.62771
CBX3	3.62418
PMF1	3.62391
GMCL1	3.62132
NOLC1	3.62055
NEDD8	3.61955
FBXO11	3.60802
TDP2	3.60666
MSH2	3.59975
WHSC1	3.59007
MYBL2	3.58426
ZMYM1	3.5775
PCGF6	3.57152
PTGES3	3.5662
MED28	3.54851
RAD21	3.54562
ZRANB3	3.54488
ZNF730	3.54408
CAND1	3.53748
CUL3	3.53371
ZNF146	3.53171
ALMS1	3.51989
GMFB	3.51974
SRSF2	3.50601
ZFP1	3.49151
UHRF1	3.4905
CDK4	3.47824
ZNF519	3.47528
EIF4EBP1	3.47434
CIT	3.47402
ESF1	3.47
ZNF253	3.46273
UBE2D1	3.45155
SUZ12	3.43878
TIPIN	3.43801
ZNF239	3.43755
HMGN1	3.43381
COPS2	3.43056
ZFR	3.42799
SLTM	3.40984
ZNF326	3.40554
MBTD1	3.39932
NDUFS4	3.39454
WDR67	3.39404
CEP63	3.38741
GTF2A2	3.38528
PRDX3	3.38236
CDC5L	3.38162
NFYA	3.37492
FAM175A	3.37101
ING2	3.36699
TAF12	3.36632
SUPT16H	3.36542
ZZZ3	3.36161
TAF2	3.36042
IRAK1BP1	3.35593
ZNF354C	3.35265
SIRT1	3.35044
GGCT	3.3467
E2F5	3.34546
NPAT	3.34499
THAP11	3.3439
SENP1	3.34368
ATM	3.34262
TFAM	3.34106
ZNF148	3.33618
MED11	3.33191
H2AFX	3.32625
MYNN	3.31178
CREB1	3.3106
HOXA3	3.30334
TERF1	3.30147
CAMTA1	3.29542
GTF2H2C	3.29001
COPS5	3.28977
CEP57	3.28647
RAN	3.28495
TXNDC17	3.27837
MCM2	3.27733
ZNF131	3.27417
STXBP4	3.26888
MAP3K7	3.26721
BAG4	3.26637
PSMC3IP	3.25865
PRKDC	3.25454
TIGD7	3.25329
RHOT1	3.2436
NIF3L1	3.2375
PHF5A	3.23643
HNRNPD	3.23595
CD3EAP	3.22562
CCNC	3.22471
MCM8	3.20967
AIMP1	3.20963
TET1	3.2083
SUMO1	3.20758
SRSF10	3.20006
ZNF770	3.19823
TRIM13	3.19719
TBPL1	3.19534
TULP3	3.19401
CEP110	3.19377
FANCL	3.19046
STMN1	3.18828
PCGF1	3.18488
POT1	3.18415
ZNF593	3.18406
HNRNPAB	3.18394
LCORL	3.18178
YBX1	3.17568
TAF7	3.17539
ZNF280C	3.17496
NEK4	3.17284
IFT52	3.17235
SP3	3.16973
PLRG1	3.16843
ZBTB6	3.16843
ZNF107	3.16548
FKBP1A	3.16065
ZNF280D	3.15882
ADNP	3.15479
AHCTF1	3.15319
ZNF678	3.15047
OR2B6	3.15002
C1QBP	3.14904
MED4	3.14838
ZC3H15	3.14264
HINT1	3.14079
C9orf100	3.13879
ZBTB26	3.13577
RFXANK	3.13281
ZNF675	3.13069
APEX1	3.12494
MYPOP	3.11848
ZNF606	3.11095
SRPK1	3.10846
ZNF721	3.10689
GSG2	3.10494
ATRX	3.09986
PRDX1	3.09949
MEAF6	3.09034
ZC3H14	3.08898
SCAND1	3.08878
TADA1	3.0845
LEO1	3.0811
TCEB1	3.0807
PRMT1	3.07842
ZNF287	3.07818
ZNF713	3.07222
STRN3	3.07196
HOXA4	3.06943
ZNF644	3.06748
GTF2H5	3.06717
NME2	3.06487
ZNF43	3.06266
PPP2R5E	3.05746
ZNF550	3.05385
MED30	3.0519
CCNT2	3.05147
DNAJA1	3.04914
NRAS	3.04468
HNRPDL	3.04008
CNOT6	3.02676
SIVA1	3.02675
ELP4	3.02359
ITGB1BP1	3.02354
RAD17	3.02305
ZNF174	3.02183
ARL5A	3.01167
TGFB3	3.0105
IPO7	3.00869
MCTS1	3.00207
RUVBL2	2.99566
CYCS	2.99342
BPTF	2.99306
H3F3A	2.98967
TBL1XR1	2.98872
MKLN1	2.98565
ZNF354B	2.98213
MORF4L2	2.97964
GTF2A1	2.97688
NSMCE1	2.97653
MBIP	2.97308
ZNF195	2.97165
RFXAP	2.97049
UBE2V1	2.96421
ZNF415	2.9577
CBX5	2.95327
ZNF259	2.9484
TRIM23	2.9471
MCM3	2.94669
ATF2	2.9462
ZC3HC1	2.94443
PFDN1	2.93898
MIB1	2.93881
PNRC2	2.93443
ZNF260	2.93309
ATIC	2.93026
ASF1A	2.92927
DDX20	2.92826
PPP2CA	2.92551
ATF1	2.92496
DKKL1	2.92422
ZFP37	2.92376
C2orf3	2.91841
UBB	2.91764
CNOT7	2.91622
NKIRAS1	2.916
XRCC6	2.91279
CHUK	2.9103
REST	2.90763
CSNK2A1	2.9049
ZNF510	2.90108
ARL1	2.90053
NME1-NME2	2.89863
ZNF197	2.89705
CDC73	2.89173
C14orf156	2.88957
ZNF829	2.88514
E2F2	2.88305
ZNF529	2.88012
DNM1L	2.87917
DNLZ	2.87851
APAF1	2.8775
ZNF227	2.87685
ZNF346	2.87656
IKZF5	2.87579
HOXC5	2.87442
GLRX2	2.87408
TTF2	2.87292
PSPC1	2.87146
ENY2	2.87054
NKRF	2.86296
ZNF643	2.86051
TCERG1	2.85711
ZNF485	2.85666
LANCL1	2.8471
MYCBP	2.84457
MNAT1	2.83542
ZNF570	2.83488
ACAP2	2.83031
ARHGAP19	2.82799
HMGN5	2.82728
ZNF207	2.81859
AEBP2	2.81447
APPL1	2.81392
MTA3	2.81369
EID1	2.81137
GTF2E2	2.80807
PQBP1	2.80531
IQGAP3	2.80246
E2F8	2.79551
HSP90AA1	2.79397
RAB28	2.79172
RPGRIP1L	2.79071
ZNF639	2.78997
BDP1	2.78448
CDKN2C	2.77867
PDZD8	2.77575
GPR19	2.77223
SALL2	2.77085
ZBTB8OS	2.76927
WNK3	2.76436
XRN2	2.76221
ZNF771	2.76155
AKAP11	2.7575
ZBTB11	2.75541
SSRP1	2.75491
HLTF	2.75115
EDF1	2.74789
RBBP8	2.74502
ZNF354A	2.73814
CHD9	2.73605
XPA	2.73557
RNF138	2.73501
ZNF506	2.73242
ORC2	2.72375
PRDM10	2.71985
ERBB2IP	2.71642
NONO	2.71325
LATS1	2.70816
ZDHHC15	2.70638
ZNF292	2.70094
RUVBL1	2.69931
ARID2	2.69744
ZNF507	2.69742
MTF2	2.69532
FANCA	2.6818
TCF19	2.6762
FEN1	2.67532
ZMYM5	2.67295
TLK1	2.67173
AGK	2.67158
ZNF680	2.67154
ZNF138	2.66155
RTF1	2.64826
ZRANB2	2.64735
SDHB	2.64567
RINT1	2.64161
TBC1D23	2.63985
PRMT5	2.6392
GABPA	2.6375
C6orf170	2.63343
TAF1D	2.63138
TAF10	2.63037
RSF1	2.62528
HMGN2	2.62474
BUD31	2.62061
PNN	2.61947
PDCD11	2.61555
UBE2L3	2.61442
USP16	2.61437
RAD1	2.61032
RABEP1	2.61017
POLR2I	2.60847
ACVR2B	2.60563
CDK11B	2.59936
CNBP	2.59876
POLR2K	2.59651
TAS2R14	2.59385
FZD2	2.59328
CGGBP1	2.59292
TRAIP	2.59206
MYO9A	2.58986
DR1	2.58955
RAPGEF6	2.58681
BRCC3	2.57668
SPG21	2.57534
THAP1	2.57458
BRWD1	2.57387
CEBPZ	2.56966
HSBP1	2.56795
ARL3	2.56652
ZXDB	2.56095
ZNF22	2.55619
HNRNPK	2.55083
CNIH2	2.54117
CSDE1	2.54115
UBP1	2.54107
TDG	2.53387
PCM1	2.52287
CBY1	2.5213
SUB1	2.51675
PHF21A	2.51668
RPS6KB1	2.51642
MGA	2.5146
LPHN1	2.51058
ZNF595	2.50985
EPC2	2.50957
HOXC10	2.50437
ITGAE	2.50124
SLC7A3	2.5004
ARID4B	2.50012
ARF1	2.49963
VPS25	2.49827
TLK2	2.49631
RFC1	2.49304
DLG4	2.4918
SOD1	2.49171
RLIM	2.48827
ACTL6A	2.48602
PIAS2	2.48097
PURB	2.47594
HAT1	2.47466
GPBP1	2.47446
RNF2	2.47349
ZFP30	2.46429
PHB	2.46378
ZNF670	2.46163
ZNF561	2.46118
RHEBL1	2.45771
FER	2.45613
BMPR1A	2.45317
HIC1	2.45209
PPP1R12A	2.45195
DVL2	2.45152
BMI1	2.4504
FUBP1	2.44927
EID2	2.44573
FAM48A	2.44468
GNG10	2.44416
KRAS	2.44382
ZMYND11	2.44234
ZNF12	2.44192
ZBTB2	2.44149
TFB2M	2.4413
DPF1	2.44021
ZNF492	2.43027
AZI2	2.42739
ZNF627	2.42722
ING1	2.4254
GTF2H3	2.42278
ARHGAP33	2.42143
PFN1	2.42124
NACA	2.42012
MSH3	2.41792
ZNF614	2.41702
ZNF813	2.41645
CAMLG	2.41343
SMARCE1	2.41009
TAF9B	2.40512
TCEB2	2.40381
CRY1	2.40054
C17orf39	2.40048
ZNF230	2.3993
DBP	2.39623
PUF60	2.39335
YWHAQ	2.39311
CNOT3	2.38523
CBX2	2.38364
DNAJC27	2.38017
ZNF428	2.376
ZNF268	2.3758
MCM7	2.3703
CTCF	2.36964
RASA1	2.36229
SNAPC1	2.35748
TFAP4	2.35734
MED7	2.3564
ZMAT5	2.35106
ZNF567	2.34694
SSBP4	2.34678
PPM1A	2.34615
WNK1	2.34613
SNX13	2.34564
ENDOG	2.34205
ZNF708	2.34131
GTF2I	2.34046
MESP1	2.33887
ZNF480	2.33673
WHSC1L1	2.33612
NR2F2	2.3359
LZTFL1	2.3319
GPR135	2.33166
AP3S1	2.33097
KIF5B	2.33091
KHSRP	2.33021
MED21	2.32779
RALGAPA1	2.32683
MLL5	2.32431
PIN1	2.32253
PHF10	2.32234
MED13	2.32124
SMC1A	2.3207
FRS2	2.31872
ZFP14	2.31444
ZNF568	2.31404
QKI	2.31384
SOCS4	2.31125
STK3	2.31026
TBCK	2.3096
MLL	2.30914
ZNF518B	2.30894
MAP4K4	2.30856
NGFRAP1	2.30765
SP4	2.30721
ZNF222	2.3065
TBC1D7	2.30446
RQCD1	2.29976
ZNF75A	2.29967
RCHY1	2.29761
ZNF431	2.29571
ZNF576	2.29544
MXD3	2.29388
TARDBP	2.29249
DMTF1	2.29211
PSIP1	2.2919
USP8	2.28991
EED	2.28961
RRN3	2.28901
ARID1A	2.28624
PTPLAD1	2.28493
ZMYND19	2.28101
ZNF430	2.27947
MLL3	2.27928
ZCRB1	2.27918
ZNF277	2.27841
NPM1	2.27683
ECD	2.27599
TTL	2.27276
BABAM1	2.27258
STRN	2.27236
GSK3A	2.27071
ZNF594	2.26932
UBA52	2.26662
RB1CC1	2.26532
KRIT1	2.25863
CDYL	2.25758
SMAP1	2.25681
TOPORS	2.25232
TP53	2.25142
ZNF283	2.24905
EZH2	2.24762
HMG20B	2.24752
ZNF300	2.24723
SMARCAD1	2.24679
PPP2R5C	2.24414
PPP1R8	2.24345
RYK	2.23897
MAP4K5	2.23892
C10orf137	2.2388
HSP90AB1	2.23877
COPS3	2.23825
OXTR	2.23781
ZNF429	2.23502
BRMS1L	2.23178
MED8	2.23012
RABL3	2.22624
RDBP	2.22554
ZNF84	2.22291
PSMC3	2.22257
ZNF642	2.22169
NLE1	2.22057
PRKCI	2.21971
MAP3K2	2.21559
CAMK1	2.21525
BMPR2	2.21488
SMARCC1	2.21086
RFX7	2.20643
PIAS3	2.20455
ARL6	2.20333
ZNF136	2.20026
AGAP1	2.20014
ZFP112	2.19971
MAPKAPK5	2.19914
IFT88	2.19749
ZNF37A	2.19266
NF1	2.19243
TET2	2.18877
C17orf81	2.18777
ZNF684	2.18722
ZNF527	2.18673
HOXC6	2.18134
TIMM50	2.17562
ARNT	2.17501
ZNF790	2.17456
ZNF483	2.17442
ZFP28	2.16929
ZFAND1	2.16276
PRKRIR	2.16268
RB1	2.16159
APC	2.16158
MAST1	2.1598
ZNF254	2.15923
GSPT1	2.15743
TAF1	2.15729
ZNF835	2.15609
POLR3G	2.15603
SMARCA1	2.15522
SCML2	2.15137
GNG5	2.15098
PFDN5	2.15071
RAB6A	2.14922
ZNF682	2.14896
MPP2	2.14518
RAP1GDS1	2.14506
ZFYVE16	2.14494
ZNF649	2.14462
ZNF655	2.14402
YWHAG	2.14331
CDK8	2.13883
ASB3	2.13855
SFPQ	2.13748
DDX17	2.13525
PA2G4	2.13521
CCNE1	2.13433
PTPN2	2.13069
VAPA	2.1292
ZNF610	2.12372
ZNF93	2.12132
RAB39B	2.11992
KDM1A	2.11911
ZNF229	2.11553
PRDX4	2.11436
DDR2	2.11367
ZSCAN18	2.11254
PBRM1	2.11215
BLZF1	2.11186
PSENEN	2.11145
ZNF28	2.11136
ZNF25	2.11122
ARID4A	2.10864
HOXA6	2.1086
CHMP5	2.10725
TSFM	2.10367
MED6	2.10165
ZNHIT1	2.10161
TFCP2	2.09811
SLC30A9	2.09694
MAML1	2.09651
C11orf30	2.0948
TGS1	2.09421
ZNF555	2.09342
ZC3H7A	2.09307
MLX	2.09287
PAK3	2.08974
ZFX	2.08837
U2AF2	2.08704
ZNF583	2.08564
ZNF462	2.08112
MYST3	2.08056
PEG10	2.07747
ZNF667	2.07656
PDCL	2.07553
GPR162	2.07335
RBBP7	2.07262
ZNF451	2.07252
TAB2	2.06946
BTF3	2.06571
CCNH	2.06411
ZNF414	2.06076
ZNF235	2.06017
BTAF1	2.05928
ZNF286A	2.0552
GCFC1	2.05493
SMAD4	2.04974
ZNF615	2.04857
CDKN2AIP	2.04856
ZBTB24	2.04646
ZNF625	2.04525
ZNF493	2.04217
STMN3	2.03983
SMAD2	2.03909
BRAF	2.03856
UIMC1	2.03734
ALS2CR8	2.03678
C1D	2.03513
SRA1	2.03148
RNF20	2.03131
RAB40B	2.03106
ZNF726	2.0284
DNAJA3	2.02792
PDE8A	2.02775
MIER3	2.02688
CDK7	2.02386
ELOF1	2.02324
GAPVD1	2.02146
ZNF14	2.02133
ACCN2	2.02012
SF3B1	2.01895
ZNF32	2.01634
ZNF845	2.01507
ZBTB33	2.01479
TIAL1	2.01452
FGFR1OP	2.01299
THAP7	2.01116
DDX1	2.00811
ZSCAN5A	2.00677
BNC2	2.00568
TAF15	2.00462
ZNF562	2.00035
FUBP3	1.99795
RPL7	1.99779
CHAF1B	1.996
HTATSF1	1.99499
HSF2	1.98789
BLOC1S2	1.98636
CDC42EP5	1.98359
ZNF681	1.97971
DAP3	1.97898
YPEL5	1.97869
ZC3H8	1.97814
ZNF616	1.97324
ZNF709	1.96842
ZNF720	1.96701
KDM3A	1.96683
GUCY2F	1.96545
PPP3CB	1.96522
SOCS6	1.96369
AIDA	1.96256
ZNRD1	1.96182
HMGCR	1.96118
DFFA	1.95914
EPC1	1.95774
ZNF585A	1.95581
SPOP	1.95439
ZNF664	1.95037
RHEB	1.949
TRERF1	1.94669
ZFP161	1.94661
ZNF184	1.9435
YAP1	1.94303
POLR3F	1.93955
OPHN1	1.93852
ZNF121	1.93722
ATR	1.93718
STX2	1.93572
NCOA6	1.93558
ILF2	1.93519
ZNF559	1.93494
ZCCHC3	1.93229
CD164	1.93197
ADNP2	1.93001
GOLT1B	1.92887
ZFP82	1.92765
INTS6	1.92734
AKT1S1	1.92633
CIR1	1.92533
ZNHIT3	1.92504
ZNF491	1.92393
GPSM2	1.9224
PHTF2	1.91929
NUP62	1.91817
TCEANC2	1.91747
TTF1	1.9168
MED27	1.91607
CDK11A	1.91545
RAB1A	1.914
CSRNP2	1.91229
RAB23	1.91184
ANP32A	1.90743
DRAP1	1.90735
TBC1D15	1.90477
ZC3H13	1.90448
ZNF248	1.90432
HMG20A	1.90425
ZEB1	1.90174
ZCCHC4	1.89915
RC3H2	1.89906
HCFC2	1.89755
ZNF470	1.89744
CASP3	1.89688
MEN1	1.8966
TARBP2	1.89365
PBX1	1.89245
PRAME	1.89154
ZCCHC17	1.89125
RAP1B	1.89085
RCOR3	1.88997
SCAI	1.88978
CCDC85B	1.88972
MAP2K4	1.88885
TAS2R31	1.88383
IPO8	1.88275
NAA16	1.88189
TRIM24	1.88004
CAD	1.87701
POLR2L	1.87595
PKNOX1	1.87579
BCOR	1.87435
TRIAP1	1.87405
MAZ	1.87275
ETV2	1.87215
E2F6	1.87206
TFDP1	1.87044
ZNF281	1.86578
EIF2AK4	1.86432
ZNF473	1.86293
BCL7A	1.85944
E2F3	1.85748
CBFB	1.85661
CASP2	1.85215
ZMYM6	1.85144
ARID1B	1.85137
RAB33B	1.84796
ZNF654	1.84657
ZNHIT2	1.84503
SYNGAP1	1.84311
USP6NL	1.84215
ZNF624	1.83864
SH3GL3	1.83831
TBC1D17	1.83707
TCEAL1	1.83466
SNAPC5	1.8338
OPRD1	1.83212
HOXA2	1.83037
TRIM28	1.83033
GPR156	1.82857
C17orf79	1.82238
ZNF280B	1.82173
MAPK6	1.82113
ATF7IP	1.82063
ZNF546	1.81905
PKNOX2	1.81879
RFX3	1.81627
AIFM1	1.81331
ZNF467	1.81211
ZNF382	1.81158
ZNF81	1.80781
TMX1	1.80617
CDCA7L	1.80567
ZNF157	1.80498
ZNF181	1.80217
MED26	1.7989
FRYL	1.79885
FIBP	1.79819
NFYC	1.79496
TFDP3	1.79244
ZKSCAN1	1.78983
FANCG	1.78789
DEPDC4	1.78625
PRKAR1A	1.78514
RHOA	1.78464
MXI1	1.78451
NIN	1.78301
MTDH	1.77896
ZMYM2	1.77893
MED23	1.77892
NCOA3	1.77605
GATAD2B	1.77564
STAM	1.77473
GABPB1	1.77088
YAF2	1.77058
PDCD6	1.76678
KDM5B	1.76594
MLST8	1.76458
MDFI	1.76146
FNTA	1.76052
DNMT3B	1.75975
ZNF780A	1.75625
PIKFYVE	1.7529
HESX1	1.74531
POLD1	1.7443
ZNF530	1.74146
PSMD9	1.73837
ZNF77	1.73744
TIGD2	1.73706
TH1L	1.73689
MEIS1	1.73462
FEZ2	1.73373
ZNF471	1.7333
ZNF90	1.73187
WASL	1.73084
ZNF180	1.72656
ZNF141	1.72576
ZNF74	1.72557
HES6	1.72254
JRKL	1.72233
GSK3B	1.72219
EXT1	1.72175
MESP2	1.71954
PHTF1	1.71898
ZNF41	1.71766
THOC1	1.71679
CHIC2	1.71598
RCOR1	1.71373
MORC3	1.71362
ZNF7	1.71295
ARHGEF9	1.71244
ZNF236	1.71198
PRKAR1B	1.71083
TSC1	1.70802
EIF4A2	1.70495
ZNF441	1.70431
PDE4A	1.7042
SUV420H1	1.70308
NBN	1.70182
ZNF24	1.70042
TFB1M	1.70009
SNX6	1.69937
TEAD2	1.69931
RBFOX2	1.6968
ZNF461	1.69679
ZNF793	1.69343
ZNF737	1.69304
PTEN	1.69194
HOXA1	1.69094
IKBKAP	1.68971
HOXA5	1.68762
NCK1	1.68524
ZBED4	1.68503
CIC	1.68503
WDR77	1.68476
MLF1	1.6844
HELZ	1.68404
OR8B12	1.68365
ZNF140	1.6792
ZNF85	1.67833
ZNF302	1.67723
DEPDC7	1.67627
TRPV4	1.67537
ZNF580	1.67435
HIST1H1D	1.67395
ZSWIM1	1.67289
MYC	1.66809
ZNF830	1.66452
ZNF434	1.66128
SS18	1.66073
DNMT3A	1.65996
NOTO	1.65968
ZC3H12B	1.65953
BAI2	1.6594
CLOCK	1.65661
SCAND3	1.65641
RARB	1.6552
ZNF3	1.65442
NSMAF	1.6516
UNC50	1.65104
ZSCAN2	1.65077
ZNF234	1.6507
ZNF828	1.64989
DEDD	1.64743
ATF7IP2	1.64718
ZNF187	1.64704
TMEM189-UBE2V1	1.64597
AIP	1.6436
MORF4L1	1.64149
EIF2AK2	1.64083
CEP290	1.63768
FGD1	1.63574
ATF7	1.63546
INVS	1.63471
RCBTB1	1.63268
ZNF816	1.63213
CARD9	1.63088
DDIT3	1.62892
SOCS5	1.62733
TBX4	1.62544
FOXN2	1.62471
MIER1	1.62427
ZNF486	1.62415
IL17RD	1.6237
SPEN	1.62329
NUP98	1.62318
THRA	1.62247
TBL1X	1.62163
YY1	1.61755
SF1	1.61665
ARHGAP12	1.61405
GDI1	1.61287
ZNF100	1.61101
SIRT2	1.61067
ZFP91	1.60929
KDM5A	1.60909
ZNF548	1.60792
HOXB3	1.60784
ELP2	1.60588
IMPA1	1.60489
GLI1	1.60447
ELF2	1.60287
BRD7	1.60235
CHRNA5	1.60193
PTK2	1.60111
GNA13	1.60096
ZNF117	1.59923
NFYB	1.59868
DOCK7	1.59863
PIK3C2A	1.59774
RBL2	1.59767
DIABLO	1.59641
EID2B	1.59529
ZNF786	1.59508
TBP	1.59507
ZNF782	1.59441
ARHGEF25	1.59394
SARM1	1.59088
TCF12	1.58908
ZNF440	1.58565
NFXL1	1.58534
ING3	1.58441
ARF4	1.58435
MTERF	1.58411
MYST2	1.58382
ASCC1	1.58116
MYSM1	1.5811
RAF1	1.5808
HDX	1.57732
UBA3	1.57624
CNOT4	1.5748
ZNF566	1.57357
NFIX	1.57218
POLE	1.57173
ZNF383	1.5712
PPP1CB	1.56987
UBR5	1.56889
TRIP11	1.56807
ZNF273	1.56801
SIN3A	1.56578
ZNF2	1.56147
ZNF575	1.55885
DVL3	1.55592
MED18	1.55371
ZC3H11A	1.55335
DTX3	1.55031
TAF4B	1.55011
JMY	1.54868
AGAP2	1.54846
ZNF628	1.54685
CREBZF	1.54419
PIK3C3	1.54381
BZW1	1.54377
HOXC8	1.54267
ARL2	1.5426
CALY	1.541
HOXA9	1.54088
RAB6C	1.53981
ZNF154	1.53518
HSPB1	1.53438
MED12	1.53425
LEMD3	1.53418
PLAA	1.53095
GTF2H2	1.52857
PRDM2	1.52563
TAS2R20	1.522
ZNF418	1.51983
PTOV1	1.51901
ZIM2	1.51868
GRIN2B	1.51457
PHF19	1.51369
JUB	1.51256
ZFP62	1.51226
TAF6	1.51159
ZBTB44	1.50927
GPR125	1.50922
LDB1	1.50833
ZNF200	1.5021
EVI5	1.50147
ZDHHC21	1.49992
HOXC4	1.49867
LRP12	1.49523
PIGU	1.49487
SAP18	1.49419
CNIH4	1.49319
ZNF532	1.49267
C20orf20	1.4901
ZNF573	1.48981
RAD50	1.48518
EIF2C2	1.48363
ELAVL2	1.48177
RTN1	1.48146
MBD4	1.47868
GNG13	1.47812
ZNF706	1.47542
ZNF660	1.47279
TAOK1	1.47227
CARM1	1.47062
ZC4H2	1.47011
FH	1.46678
RHOBTB1	1.46542
SUV39H1	1.46483
TCFL5	1.46441
ZNF484	1.46407
ZCCHC11	1.46406
ZNF780B	1.46275
CUZD1	1.46182
PRKAG1	1.46106
TIGD1	1.46055
PHIP	1.46033
TBX2	1.45811
ZNF776	1.45733
DOCK1	1.45685
KLF1	1.45586
RAB3A	1.45428
FANCF	1.4521
PPP1R15B	1.45182
SOX12	1.45173
ATN1	1.45172
ROCK1	1.4502
ZNF673	1.45008
ADAM11	1.44942
MED10	1.44881
PALB2	1.44869
TCF3	1.44722
CACNA1A	1.44483
ZNF512	1.44453
ZNF333	1.4407
ZNF558	1.43956
FANCC	1.43761
CHD8	1.43548
PAK2	1.43412
NR2C2	1.43385
WWOX	1.43385
TEAD1	1.433
RAB22A	1.4306
MAPK15	1.43059
HOXC9	1.43012
WHSC2	1.4297
KLF14	1.42963
ZXDA	1.42885
MRRF	1.42825
TIAM2	1.42709
TAF3	1.42642
SPA17	1.42242
ZSCAN23	1.42047
NDN	1.41738
ZDHHC17	1.41502
MYBL1	1.41418
PEX11A	1.41415
ABT1	1.41024
SNF8	1.40888
RND2	1.4063
ARHGAP39	1.4063
TBC1D19	1.40624
AVPR1B	1.404
SMARCA4	1.40212
GDNF	1.39996
MED19	1.39789
MEF2BNB-MEF2B	1.39776
NTSR2	1.39664
CDK5	1.39523
CNGA3	1.39437
ZNF214	1.39385
GARNL3	1.39249
PIK3CA	1.38949
CIZ1	1.38786
GNAI3	1.38765
DLL3	1.38671
ZNF511	1.38632
DFFB	1.38442
IFT57	1.38327
ZNF167	1.37814
RRAGB	1.37706
OCRL	1.37705
HOMER1	1.3764
SMO	1.37517
ZFHX3	1.37312
ZNF697	1.37238
NET1	1.37104
MAPK8	1.36817
SEC31A	1.36779
LAMTOR3	1.36704
ARFGEF2	1.3657
MAPK8IP1	1.36468
C14orf169	1.36321
SOS1	1.3628
ALX4	1.36225
ZNF30	1.35923
SIRT4	1.35723
MED1	1.35712
ZBTB41	1.35674
ZNF91	1.35509
DPYSL5	1.35458
SETD8	1.35322
RASL10B	1.35246
ZNF232	1.35157
NCOR1	1.35146
RBAK	1.35143
RTKN2	1.35075
RABGAP1	1.3504
DPF2	1.34814
ZFC3H1	1.34769
CDKN1B	1.34743
GRIK3	1.34724
EXOSC6	1.34704
CNTF	1.3467
DENND4A	1.3466
RTN2	1.34526
OR1A2	1.34361
TRIM16	1.34311
NAT14	1.34264
ZBTB12	1.34247
ZNF749	1.34234
ZNF175	1.34219
SH3BGRL	1.34171
ZNF764	1.3413
RALBP1	1.33801
VHL	1.33784
NMUR2	1.33682
ZNF761	1.33671
MTA1	1.33583
ZNF496	1.33567
MTERFD3	1.33409
TCEAL8	1.33284
DIDO1	1.33257
ING4	1.33153
EGLN1	1.3309
ZBTB37	1.32723
LOXL2	1.32549
RUNDC3A	1.32538
STUB1	1.325
SAP130	1.3249
ZNF341	1.32043
ZFP2	1.3179
PRMT6	1.30936
HNRNPUL1	1.30795
HOXB5	1.30685
MAP3K12	1.30664
ZFP64	1.30571
U2AF1	1.30418
BRD4	1.3011
SMARCC2	1.30065
ZNF226	1.29977
SSBP2	1.29475
USP33	1.29427
GPHN	1.29317
CSNK2A2	1.29256
ZNF217	1.29193
ZMIZ1	1.28541
LGALS1	1.28437
ZNF596	1.28433
RFX5	1.28411
PPIE	1.28347
FANCE	1.28187
SPRED1	1.28162
PPARGC1B	1.28031
MRPL12	1.28027
BAD	1.27785
CAT	1.27754
DNAJB6	1.27707
GNB4	1.27701
DERL2	1.27588
ADCY1	1.27569
RAB10	1.26546
SMARCD3	1.26546
TBK1	1.26402
FGF19	1.26239
KIFAP3	1.26054
SRPK2	1.26018
NFATC2IP	1.26016
ZNF781	1.25903
ZNF20	1.25795
SIX5	1.25749
DNMT1	1.25438
ZNF665	1.25154
ZNF579	1.25139
RAB4A	1.24871
PEG3	1.24812
RNF6	1.24612
RICTOR	1.2455
SPRED2	1.24469
RAMP2	1.24361
RAB9B	1.24351
HCFC1	1.24006
BCL9	1.23815
ONECUT2	1.23807
MRPL28	1.23791
ZNF516	1.23718
ZNF391	1.23705
BSG	1.23696
MAPK9	1.23688
ZNF677	1.23687
VPS36	1.23558
ZNF35	1.23483
CCRN4L	1.23237
ATRNL1	1.2318
TXN	1.23065
TSG101	1.22645
ZNF589	1.22511
OR6C3	1.22478
SLC22A17	1.22351
ZNF772	1.22325
STYXL1	1.22067
WNT5A	1.21506
HOXA11	1.21071
MLL2	1.21057
MESDC2	1.20732
HDAC3	1.20732
TFDP2	1.2069
FEV	1.20673
ARHGAP32	1.20632
NFATC4	1.20565
MCM5	1.20533
SPSB2	1.20486
ZNF605	1.2037
GOLPH3	1.20363
ATG10	1.20284
TONSL	1.20156
TAS2R10	1.20149
ADCYAP1R1	1.19851
EEF1D	1.1973
SSBP3	1.19667
RAB7L1	1.19564
CASKIN1	1.19352
GPR63	1.19246
ZNF528	1.19218
PYGO1	1.18713
TAS2R19	1.18626
SSX3	1.18515
ZNF679	1.1847
PGRMC2	1.18303
ASH2L	1.17626
ERCC3	1.17568
INPP4A	1.17483
ZNF71	1.17411
ZNF445	1.17308
TULP4	1.17293
TARBP1	1.16935
RBPJ	1.16848
RSU1	1.16734
CHRNB2	1.16558
TDRD3	1.16381
TAS2R1	1.16336
HES7	1.16171
JMJD1C	1.16068
ZNF320	1.16064
ZNF45	1.15693
ZNF584	1.15663
ZCWPW2	1.15645
ZNF223	1.15373
ZNF442	1.14979
RPS6KC1	1.14964
OR8A1	1.14489
NFX1	1.14467
GRIP1	1.14336
G3BP2	1.14263
RAB18	1.14242
RRH	1.14144
NGF	1.14085
PPP2R1A	1.14076
DRG2	1.13955
IRS4	1.13857
ZNF501	1.1372
TXNRD1	1.13623
DMRT1	1.13607
GATAD2A	1.13574
CECR2	1.13303
CHURC1	1.13211
PDK2	1.13144
ZNF518A	1.12979
THRAP3	1.12869
RBM39	1.12769
DZIP3	1.12737
CSPG4	1.12548
SCXB	1.12523
TNFSF9	1.12491
ZBTB1	1.12482
HIST1H1E	1.1233
HOXD13	1.12191
TPM4	1.11972
ZNF324B	1.11968
CHEK2	1.10893
CCNK	1.10783
C18orf32	1.10677
CEBPG	1.10631
CTNNBIP1	1.1046
EPHB4	1.10257
TCF7L1	1.10129
TAS2R43	1.09918
CREBBP	1.09862
GULP1	1.09783
ZNF791	1.0978
MED14	1.09312
ASMTL	1.0918
ZNF711	1.09132
ZNF285	1.091
FOXD2	1.09049
ZNF844	1.08997
BBX	1.08905
RAP2A	1.08566
ZNF98	1.08503
PSD	1.08463
ZNF423	1.08208
RXFP2	1.08038
NEK6	1.0796
ZNF343	1.07897
RBM15B	1.07632
SUDS3	1.07576
TAF4	1.07545
ZNF536	1.07507
ZNF329	1.072
LRP5	1.07176
CREB3L1	1.0709
PTPRN	1.07053
MAP3K15	1.06839
HTR2B	1.06815
ZNF717	1.06411
ZNHIT6	1.06123
ASB7	1.05917
ZNF160	1.0589
NEUROG2	1.05688
VPS72	1.05665
HRAS	1.05639
VAX2	1.05508
ZNF488	1.05487
ARHGEF4	1.05215
ITGA5	1.05023
USP9X	1.04817
ZCCHC6	1.04814
NMRAL1	1.04799
ZFP90	1.04694
BID	1.0461
ARF5	1.04442
AKIRIN2	1.04398
DCAF6	1.04378
ZNF267	1.04289
TGIF2	1.0425
HOXC13	1.04244
FOXE3	1.04072
ZNF674	1.04049
ZNF407	1.04002
ELP3	1.03974
ZNF638	1.0382
ZNF334	1.03802
ZNF626	1.03646
HBP1	1.03369
LPAR4	1.03361
SH3BP1	1.033
ARHGAP5	1.0327
ZNF765	1.03254
ZNF335	1.03201
FBXW7	1.03193
ZNF395	1.03066
MAP2K2	1.02849
ZNF543	1.02628
ASAP1	1.02474
HMGA2	1.02472
TAF11	1.02112
PPP2R2A	1.01969
DDX6	1.01954
ELK4	1.019
DMRT3	1.01783
ZSCAN12	1.01697
HOXC11	1.01645
ZNF192	1.01539
GATAD1	1.01534
PCBD1	1.01472
EP300	1.01456
CALM2	1.01419
RLF	1.01317
ZNF691	1.01243
GTF2A1L	1.01243
FBXW11	1.01178
PSMC5	1.00983
RPS14	1.00982
ZNF444	1.00944
ALS2	1.0089
ZNF502	1.0088
HOXA10	1.00547
ZNF304	1.00373
PRDM4	1.00196
CASK	1.00028
TRAF7	1
SKI	0.99902
ZNF449	0.99849
SERP2	0.99752
T	0.99605
GUCY2C	0.99596
ZNF426	0.99267
IDH2	0.99262
SYDE1	0.9922
ZBTB39	0.99108
SDHA	0.99107
PRKAR2A	0.99041
ZNF433	0.98972
MAP4K3	0.98792
OR52H1	0.98664
DUSP19	0.98602
EIF2C1	0.98581
RASL11B	0.98344
ALX1	0.98153
CDC42BPA	0.97997
ZNF658	0.97881
DACT1	0.97819
ZNF124	0.97797
LANCL2	0.97782
LOC401387	0.97761
GPBP1L1	0.97572
ZAK	0.97544
ZCCHC14	0.9754
CDON	0.97485
FZD9	0.97229
ZNF852	0.97227
THOP1	0.97001
PTF1A	0.96905
CRKL	0.96888
PAFAH1B1	0.96853
ZNF582	0.9679
TRAPPC2	0.96752
CNOT2	0.96378
PIAS1	0.963
TSC22D1	0.96276
POLR2A	0.96249
IFT172	0.96134
ZFAND6	0.96108
NCOA1	0.96068
UBE2B	0.95959
ASB8	0.95816
MIF	0.95404
TGFBRAP1	0.95283
HBZ	0.9526
SP1	0.95236
OR5D14	0.95147
ZNF454	0.95024
OR4N4	0.95001
ANTXR1	0.94803
ZNF263	0.94798
CHRDL1	0.94746
GRTP1	0.94484
TCEAL4	0.94403
PPARD	0.94364
RERG	0.94293
GDI2	0.9428
CLTC	0.94213
ZNF468	0.94212
PLCB3	0.94059
KCNH3	0.93929
MED25	0.93881
GTF2H2D	0.93867
ZNF322A	0.93788
SAP30L	0.93671
RGS21	0.93581
TFPT	0.93458
GABRQ	0.93057
ZCCHC8	0.93046
PPP2R5D	0.92922
PEBP1	0.92653
ERF	0.92176
ZBTB34	0.91979
GNAT2	0.91963
RAB2A	0.91853
ZNF669	0.91732
ZMYM3	0.91682
ZNF557	0.91582
KDM4D	0.91459
HINFP	0.91229
ZNF821	0.91082
IDE	0.90966
GPR32	0.90921
PRKAB2	0.90921
PBX3	0.90916
BNIP3	0.90871
PRKAR2B	0.90866
GNB1L	0.90788
OR56A4	0.90712
ATXN3	0.90541
RGS11	0.90494
ZNF385A	0.90491
EPHA4	0.90405
MLNR	0.90063
NMBR	0.90038
EYA1	0.89937
AFF4	0.89888
ATG5	0.89855
PLP2	0.89838
SAFB2	0.89708
TLE3	0.89434
ZIK1	0.89431
MOAP1	0.89419
SCG5	0.8924
ZHX1	0.89101
NEO1	0.89093
PPP4C	0.89015
APC2	0.88874
IGFBP2	0.88735
PLCG1	0.88732
ZNF135	0.88636
TLX1	0.88127
PARD3	0.87843
TBC1D28	0.87748
ZNF396	0.87739
DIXDC1	0.87718
COL4A3BP	0.87668
ZNF57	0.8765
ZNF384	0.87552
NAB1	0.8754
ZNF841	0.87521
SH3GL1	0.87392
MEF2B	0.87376
HRH3	0.87375
MDM4	0.87273
EYA4	0.87253
ZNF777	0.87237
CCND2	0.87214
PTK7	0.87182
GFRA1	0.87157
OR2T29	0.87008
ZNF224	0.86968
ZKSCAN5	0.86878
ZNF701	0.86687
MSI2	0.86673
PRKD3	0.8653
PTPRG	0.86434
ELOVL4	0.8641
ZNF692	0.86281
IRF2BP1	0.86095
NPR2	0.86012
TFG	0.86004
ZNF549	0.85854
TUSC3	0.85822
ETV5	0.85674
YY2	0.85517
ARHGDIG	0.8535
ZC3HAV1L	0.85204
ZNF572	0.85177
ZNF735	0.85108
ZNF134	0.85095
UNC13A	0.85055
HDAC8	0.85011
RAB14	0.84969
SLC12A2	0.84963
ARNT2	0.84766
OR10A7	0.84682
SCRT2	0.84293
SH3BGR	0.84169
ACTL6B	0.83884
ZNF565	0.83864
UBE2I	0.83564
SKIL	0.83419
ZSCAN1	0.83409
KDM6A	0.83371
BAZ2B	0.83308
ZBTB40	0.83142
MAPK1	0.83125
SNX17	0.83029
ZNF295	0.83005
CNTFR	0.82849
PCBP1	0.82734
NFAT5	0.8256
ZNF704	0.82531
CRABP1	0.82479
ZNF23	0.82437
SUPT4H1	0.82331
ZNF474	0.82204
NUP93	0.82178
TAF13	0.82043
NR2F1	0.82033
CCNT1	0.81929
TERF2	0.81744
ADAM10	0.81643
GAP43	0.81612
KLHL12	0.81538
SLK	0.81472
YOD1	0.81232
PSEN1	0.81083
GAB1	0.81059
HOXB2	0.80953
DIRAS1	0.80937
KIDINS220	0.80928
OR5H2	0.80916
DAXX	0.80653
OR11H2	0.80573
ZNF585B	0.80518
ZNF581	0.80466
GRIK4	0.80379
SPSB4	0.80283
CDK12	0.80244
IGBP1	0.79962
TMED1	0.79932
PBX4	0.79848
TMED4	0.79779
PPT1	0.79599
ZNF613	0.79573
MRGPRG	0.7951
ASH1L	0.79179
PRKCE	0.79074
PCSK9	0.79026
P2RY4	0.78878
MEIS2	0.78693
RASA2	0.78426
CHD1	0.78308
ZNF671	0.78136
CNKSR3	0.7804
ARX	0.77865
PDGFRA	0.77816
OR51L1	0.77746
PHOX2A	0.77741
TRIM32	0.77573
HCRTR2	0.77525
ZNF410	0.77265
MKL2	0.76844
PRRX2	0.76673
MYCBP2	0.76458
MAGI1	0.76227
ITSN1	0.75942
LY6E	0.75848
PTCH2	0.75808
RC3H1	0.75663
PHB2	0.7555
ADAMTS20	0.75479
PTPN11	0.75417
ITGB1	0.75324
ATF4	0.753
PGAP2	0.75267
LMX1A	0.75115
RAB34	0.74909
RHOC	0.74688
VEZF1	0.7463
ZNF432	0.74504
PROKR1	0.74496
C7orf16	0.74277
CSH2	0.74256
PTPRS	0.74014
DDX54	0.73816
PRDX2	0.73756
TFAP2D	0.73738
SPHK2	0.73549
MYBBP1A	0.73326
TEF	0.73284
OR8G5	0.73083
FOXF2	0.73039
ZNF490	0.72858
TAS2R8	0.72849
VIPR2	0.72771
ELK1	0.72688
ZFAND2A	0.72617
PER2	0.72606
SIX6	0.72586
C14orf43	0.7241
ZNF317	0.72329
ZNF358	0.72322
RAB5B	0.72299
OR4F21	0.72224
TBX22	0.72054
LASS5	0.72009
BIRC2	0.71869
PHF12	0.71836
ZNF142	0.71753
AGPAT1	0.7167
ZNF800	0.71457
ZSCAN21	0.71444
DOT1L	0.71322
EIF4EBP2	0.71288
ZNF574	0.71247
SUV420H2	0.71188
KLF11	0.71163
DDX5	0.71145
ZNF17	0.71144
EYA3	0.7105
PAK4	0.70845
ZNF880	0.70632
ACVR2A	0.70556
MYT1L	0.70556
ZNF766	0.70499
SETD1A	0.70033
PDE6H	0.69998
SFSWAP	0.69965
EFS	0.69876
ZNF33A	0.6972
SCG2	0.69668
PREB	0.69625
SDCBP	0.69593
ZNF331	0.69198
ICK	0.68933
GBX2	0.68684
PMS2	0.6867
CTNNAL1	0.68653
ZNF718	0.68637
SMAD9	0.68521
ABCC8	0.68304
NDFIP1	0.68236
BAZ1A	0.68189
ZNF189	0.68064
GRIA4	0.67882
ITGA2B	0.67822
ZNF132	0.67761
MED20	0.67701
ZDHHC20	0.67523
CRADD	0.67431
POU1F1	0.674
NKD2	0.67151
MED17	0.6712
RAB11A	0.67093
PTGES2	0.66977
ZRANB1	0.669
HIPK1	0.66872
ZNF417	0.6685
GTF2E1	0.66822
ZNF221	0.66761
POU4F2	0.66733
MGST3	0.66701
OGT	0.66655
INSM1	0.665
ODZ3	0.66442
TIGD6	0.66359
GRIN2D	0.66019
OR2AP1	0.65984
OPN3	0.65823
OR10AG1	0.65682
BRSK1	0.6545
IL20RB	0.65434
HUS1	0.65405
ZNF598	0.65355
OR4A16	0.65172
SENP2	0.64873
ACIN1	0.6479
NFKB1	0.64756
TAPT1	0.64692
PARK2	0.64496
HKR1	0.6449
IRF2BP2	0.64401
SHC1	0.64336
GFRA3	0.64271
ADORA2B	0.6427
OR52K1	0.64249
AKAP17A	0.64051
PIK3C2G	0.63962
ZBTB49	0.63803
OR4X1	0.63776
OR6C74	0.63758
RAB11B	0.63756
TAS2R40	0.63739
FKBP8	0.63718
TAX1BP3	0.6358
ZNF586	0.63224
PIK3R3	0.63123
ZNF330	0.63077
TIGD4	0.63033
ZNF251	0.62942
ZNF318	0.629
OXSR1	0.62756
ZNF257	0.62659
PPP4R1	0.62551
PTGIS	0.6253
CDC42SE2	0.62433
OPCML	0.62266
GHSR	0.62219
COL1A1	0.6214
LGR4	0.62009
ZNF446	0.62005
GRASP	0.61969
HSF1	0.61956
HOXD9	0.61901
OR2T27	0.61882
HOXB13	0.61204
TAF6L	0.61189
HSPA5	0.60999
BRF2	0.60893
ZIC5	0.60741
STAC2	0.60734
MEOX1	0.60672
ZNF577	0.60615
SRI	0.60575
MLLT1	0.6054
KDM2B	0.60417
ZFP3	0.60144
GNG7	0.60125
RAB9A	0.60087
NFIA	0.60027
C9orf89	0.6
FAM13B	0.5985
ARL8B	0.59765
AGPAT2	0.59756
ZNF699	0.59754
GRLF1	0.59656
LASS6	0.59575
PKN3	0.59467
BARHL2	0.59427
INSL4	0.59337
HOXC12	0.59278
BHLHE23	0.59178
HOXB9	0.59176
GMEB1	0.59152
NRBF2	0.59145
RGMA	0.591
BANP	0.59067
OR5K3	0.59055
PTCH1	0.58958
ZDHHC4	0.58935
ZNF416	0.58908
P2RX3	0.58867
OR10A6	0.58833
ADCY5	0.58827
TAS2R46	0.588
PDK1	0.58778
ZNF608	0.58735
CNTNAP1	0.58686
C2CD3	0.58638
OR8U9	0.58459
ZNF347	0.5829
ITPKA	0.58199
[truncated: 4,131 more rows]

## Sheet: Figure1_C
Drug	A204 IC50 (nM)	G401 IC50 (nM)	VAESBJ IC50 (nM)	Mean IC50 (nM)
TRABECTEDIN	0.26229	0.34824	0.17771	0.26275
DACTINOMYCIN	1.94297	2.84991	9.05723	4.6167
RIDAFOROLIMUS	2.31723	11.9383	1.20698	5.15417
STAUROSPORINE	5.24333	5.75	6.74333	5.91222
COPANLISIB	11.1486	8.63773	7.92538	9.23725
DINACICLIB	10.7516	11.9945	7.30105	10.0157
ERIBULIN MESYLATE	43.0452	2.20941	0.0412	15.0986
CERTICAN	1.57875	118.336	1.05633	40.3237
DOXORUBICIN	36.1401	75.8365	49.3738	53.7834
RAPAMYCIN	0.55376	160.892	1.65592	54.3671
KX2-391	69.3367	81.6987	32.1584	61.0646
LINIFANIB	92.5807	107.586	3.95041	68.039
TRAMETINIB	111.794	167.843	39.8477	106.495
VOLASERTIB	203.557	185.799	38.6494	142.668
BAY-1895344	144.727	221.087	72.0614	145.958
SELINEXOR	159.22	189.605	91.3561	146.727
TEMSIROLIMUS	1.00126	461.648	0.63985	154.43
ALISERTIB	155.338	194.795	125.059	158.397
GILTERITINIB	0.06904	0.13046	510.903	170.368
IVOSIDENIB	301.012	71.6187	206.169	192.933
PYROTINIB	32.8282	778.557	7.63491	273.007
PONATINIB	54.2018	265.319	727.345	348.955
INFIGRATINIB	486.088	286.477	348.947	373.837
ABEMACICLIB	187.967	106.675	972.831	422.491
IPATASERTIB	523.721	451.638	316.175	430.511
RIGOSERTIB	386.814	727.783	182.239	432.279
TASELISIB	105.483	239.426	1142.45	495.788
MIDOSTAURIN	259.168	721.657	509.197	496.674
K-252A	128.831	597.147	769.442	498.473
CEDIRANIB	102.432	1353.03	138.395	531.285
DABRAFENIB	1066.92	178.687	368.404	538.003
TOFACITINIB	1135.6	62.7682	520.781	573.05
TIVANTINIB	735.163	738.186	441.393	638.247
BUPARLISIB	477.833	1159.98	447.61	695.14
AVAPRITINIB	231.504	1870.47	67.9874	723.321
PEMIGATINIB	86.9257	153.853	2019.77	753.515
PACRITINIB	628.38	1150.03	531.306	769.906
LESTAURTINIB	100.991	1431.97	1014.52	849.159
LORLATINIB	659.637	213.313	1702.41	858.453
TALAZOPARIB	1813.39	223.453	551.896	862.912
FEDRATINIB	721.054	1263.11	864.18	949.448
BARASERTIB	2822.9	16.6183	13.8477	951.123
EVOBRUTINIB	1743.24	873.475	280.252	965.656
ERDAFITINIB	71.0722	230.87	2825.28	1042.41
AZD-0156	1118.8	1960.59	237.769	1105.72
FRUQUINTINIB	463.97	2343.14	730.416	1179.18
DOVITINIB	743.922	1350.59	1655.8	1250.1
ENCORAFENIB	1369.78	1363.48	1163.69	1298.98
AFATINIB	622.806	2176.87	1130.23	1309.97
RADOTINIB	1824.37	2003.98	200.886	1343.08
AZD-3759	670.236	3338.89	49.5074	1352.88
ROBLITINIB	3703.85	67.5979	772.059	1514.5
FOSTAMATINIB	1039.37	1774.28	1796.79	1536.81
LENVATINIB	35.8533	727.625	3874.61	1546.03
BRIGATINIB	1777.73	2417.31	507.098	1567.38
GALUNISERTIB	3584.75	174.408	1108.45	1622.54
VOLITINIB	3106.43	1772.48	9.43915	1629.45
LOSMAPIMOD	4273.81	1150.07	38.9062	1820.93
ANLOTINIB	346.517	3320.86	2662.35	2109.91
ENZASTAURIN	4024.65	2542.97	39.1793	2202.27
VACTOSERTIB	5983.71	454.999	169.756	2202.82
MOMELOTINIB	1343.8	2924.73	2537.58	2268.7
EDICOTINIB	14.0602	4548	2506.12	2356.06
ORANTINIB	2461.48	4072.28	559.178	2364.32
QUIZARTINIB	131.651	3040.26	4071.93	2414.62
ROGARATINIB	491.639	510.118	6469.97	2490.58
ENASIDENIB	5888.56	465.358	1173.89	2509.27
HYDROXYFASUDIL	3036.78	4062.88	668.401	2589.35
TOCERANIB	41.5058	4767.26	3697.36	2835.37
BELIZATINIB	5710.16	1341.19	1561.61	2870.98
RUXOLITINIB	3068.61	4178.87	1884.49	3043.99
APATINIB	555.335	9206.13	45.8532	3269.11
ASCIMINIB	3741.21	1280.44	4912.35	3311.34
ROCILETINIB	2944.48	3613.63	3486.34	3348.15
CAPMATINIB	7131.15	2978.39	4.53629	3371.36
SELUMETINIB	6640.63	3319.15	179.866	3379.88
SUNITINIB	66.1825	7219.84	3282.31	3522.78
ITACITINIB	8302.91	154.459	2188.64	3548.67
CRENOLANIB	320.19	7479.09	2876.6	3558.63
IDELALISIB	5062.44	2897.98	2798.04	3586.15
MASITINIB	306.704	3653.71	7079.62	3680.01
DACOMITINIB	2247.8	5339.09	3479.56	3688.82
CRIZOTINIB	3708.54	2882.18	4609	3733.24
UPADACITINIB	7933.29	2794.87	676.6	3801.59
TUCATINIB	11710.5	481.533	193.012	4128.33
AZD-4547	266.683	275.936	12179.7	4240.78
ENSARTINIB	6715.84	5409.07	1013.16	4379.36
BARICITINIB	7599.35	3462.67	2076.99	4379.67
CERITINIB	2539.26	5833.28	4869.63	4414.05
TEPOTINIB	8371.54	5329.84	38.7103	4580.03
SELONSERTIB	5638.08	5868.6	2478.23	4661.64
BOSUTINIB	4747.92	4817.04	4756.08	4773.68
NILOTINIB	352.092	1557.96	12518.9	4809.64
SEMAXANIB	10493	3969.63	248.714	4903.77
LINSITINIB	5978.23	267.984	8541.87	4929.36
BINIMETINIB	3670.19	6240.31	4887.4	4932.63
MOTESANIB	189.629	14441.1	203.078	4944.6
ZANUBRUTINIB	7632.32	4195	4698.79	5508.71
AXITINIB	43.1047	12398.8	4098.16	5513.34
SULFATINIB	1023.35	3222.49	13760.8	6002.2
TIVOZANIB	48.7056	4556.2	13775.7	6126.88
BRIVANIB ALANINATE	11022.4	6176.16	2181.06	6459.89
ERLOTINIB	5724.29	5560.35	8262.27	6515.64
NINTEDANIB	31.7471	12099.7	7444.11	6525.18
FASUDIL	11622.3	2516.09	5638.21	6592.2
COBIMETINIB	1915.07	841.779	18077.9	6944.93
ALPELISIB	1210.86	2160.98	18171.2	7181.03
SARACATINIB	9891.19	10093.4	1959.84	7314.82
NIRAPARIB	7914.86	5143.73	9299.61	7452.73
PERIFOSINE	34.6388	13262.3	9356.68	7551.22
DUVELISIB	1461.41	17699	3517.65	7559.34
PEXIDARTINIB	636.511	22182.7	23.455	7614.23
ENTRECTINIB	6929.81	8695.22	7229.09	7618.04
NETARSUDIL	7756.17	5707.84	9887.87	7783.96
VATALANIB	1892.13	20828.1	655.651	7791.97
RIBOCICLIB	10267.4	1262.45	11999.3	7843.05
BRIVANIB	7084.97	16398.5	313.048	7932.17
ABROCITINIB	22862.3	826.21	163.808	7950.79
NERATINIB	776.247	24040.2	347.16	8387.88
LENIOLISIB	9845.17	8505.96	8777.72	9042.95
LAPATINIB	4078.21	10316.6	12812.8	9069.21
BMS-986165	9639.17	5166.15	13454.4	9419.92
GEFITINIB	8317.18	9899.38	10867.5	9694.7
OLMUTINIB	4067.31	6050.8	19204	9774.03
IMATINIB	239.075	23457.3	6050.69	9915.7
CABOZANTINIB	55.4269	13365.3	16655.8	10025.5
DASATINIB	22.0111	30752.3	48.8039	10274.4
VANDETANIB	2354.03	20397.9	8871.64	10541.2
PEFICITINIB	6873.55	61.0001	25460.8	10798.4
RUBOXISTAURIN	6984.84	6636.08	19237	10952.7
PALBOCICLIB	857.758	35328.6	142.778	12109.7
VARLITINIB	18095.5	14557.4	5006.56	12553.1
VEMURAFENIB	9444.2	18695.3	14247.5	14129
NEMIRALISIB	20402.3	5982.2	16587.2	14323.9
PAZOPANIB	108.799	44798.9	3.40914	14970.4
ACALABRUTINIB	7363.88	55385.5	261.546	21003.6
OSIMERTINIB	13127.6	40587.2	12452.1	22055.6
ALECTINIB	5.04598	78541.8	140.397	26229.1
GLASDEGIB	3209.98	1187.72	76636.6	27011.4
LAROTRECTINIB	1.54641e+06	2401.89	162.37	516323
FILGOTINIB	5.61486e+06	2883.27	4587.67	1.87411e+06
TIDEGLUSIB	249107000	1314.48	1685.57	83036600
REGORAFENIB	343.269	3038.22	1167340000	389114000
TAZEMETOSTAT	88020000000	388.253	2.887e+06	29341000000
SORAFENIB	440.321	10845.2	9350000000000	3116670000000
UMBRALISIB	4491.87	130000000000000	59084.5	43333300000000
LIFIRAFENIB	479.864	3694.65	2700000000000000	900000000000000
LUCITANIB	45.3526	1067.22	1.3e+31	4.33333e+30
IBRUTINIB	7201.84	4455.62	7.1e+41	2.36667e+41
ICOTINIB	1425.29	8.29e+66	1977.54	2.76333e+66
GSK-3145095	1.77e+112	17726.9	143.772	5.9e+111

## Sheet: Figure1_D
	PGBD5	PGBD5	PGBD5	PGBD5	PGBD5	PGBD5
	WT	WT	E1	E1	F2	F2
	DMSO	TAZ	DMSO	TAZ	DMSO	TAZ
Replicate 1	128.398	837.638	0.89298	969.925	68.6371	730.119	Normalized counts
Replicate 2	132.887	851.124	2.89607	1041.59	97.5099	703.474
Replicate 3	128.699	866.966	3.89655	986.472	86.1554	743.698

## Sheet: Figure1_E
Log2FC	log10P	Gene
7.61548	325	ADAM19		*log10P=325 is imputed for genes with p-value of 0
7.79298	325	ADAM23
6.22921	325	ARHGAP29
7.7275	325	ART5
6.22797	325	ASPH
9.66789	325	ATP2B4
7.23249	325	CCDC80
8.53491	325	CCND2
6.96482	325	CLDN11
5.77028	325	COBLL1
3.56021	325	CYFIP2
4.99577	325	DCBLD2
2.96198	325	FSTL1
3.23429	325	GALNT2
9.1101	325	HEG1
5.06368	325	HIPK2
7.5106	325	IGF2
5.97919	325	KIAA1217
5.5392	325	MGAT5
8.41079	325	MST4
5.18651	325	MYO1D
5.52732	325	NABP1
8.62954	325	NAV2
4.01118	325	NDRG4
5.71544	325	NEO1
6.19498	325	PAM
6.37554	325	PCGF5
6.89003	325	PDLIM5
8.00964	325	PGM5
8.85766	325	PODXL
5.97859	325	PRICKLE2
4.82462	325	ROBO1
3.81256	325	SERPINE1
4.42985	325	SESN3
4.4018	325	SH3BP4
5.63959	325	SLC22A23
6.30898	325	SLC44A1
4.58367	325	SPARC
4.53445	325	TAGLN2
4.30353	325	TGM2
4.93561	325	TMEM178B
4.87332	325	TNFAIP3
6.39188	325	TNFRSF21
3.70916	325	TUBB2A
-2.60854	325	COL3A1
-2.99439	325	DLX1
-3.29776	325	TFPI
-3.21601	293.646	FGFBP3
-2.82414	274.602	METAP1D
-2.87577	222.294	UACA
-2.15151	183.889	CHRNA3
-1.17674	171.655	FUS
-2.71668	167.015	DLX2
-1.91374	150.471	MAP2K5
-2.74607	149.379	PLCH1
-1.67494	144.754	SPAG5
-2.38526	136.844	E2F8
-2.399	136.588	WDR76
-2.3559	131.148	MMRN1
-2.19949	127.761	LMNB1
-2.29364	123.033	TRPS1
-2.0165	119.225	ORC1
-1.94352	118.538	ZDHHC2
-1.70053	117.084	FAM13A
-1.6996	116.108	CTNNBIP1
-1.67245	112.242	FANCD2
-2.04219	110.728	FRMD4B
-1.3002	110.103	UBE4B
-1.8749	108.177	MCM6
-4.10304	106.327	CTC-459I6.1
-1.92318	105.866	MCM10
-1.66281	103.331	TMEM57
-1.79791	102.45	CDCA3
-1.65714	102.104	NCAPG
-1.85897	101.613	HMGB2
-1.68084	101.404	ATP9A
-1.94413	100.932	CCNA2
-1.59526	99.9947	CDCA7
-1.45714	99.9569	FOXM1
-1.25251	96.8893	TIMELESS
-2.72283	96.631	COL9A1
-1.36186	95.8639	MCM4
-1.95749	95.6986	BTBD11
-1.31603	95.0247	OTX2
-1.68188	94.9303	CRY1
-1.16765	94.6526	WHSC1
-1.38206	94.5628	NCAPD2
-3.82604	94.454	CCDC160
-2.21717	93.3503	PRIM1
-1.98625	92.8154	KIAA0101
-1.55167	90.0082	PEG10
-1.38792	89.7882	KIF2C
-1.26544	89.5307	PRPF38A
-1.82133	89.3338	TICRR
-1.41605	89.1012	HNRNPA1
-1.72783	88.4984	H2AFY2
-1.50138	88.0698	MIOS
-2.3238	87.7529	E2F2
-2.07705	87.3613	GINS2
-2.35311	85.9811	FGF20
-1.49875	85.4104	GMPS
-1.66493	84.6718	KIF14
-2.26227	84.4159	CXXC4
-1.95885	83.7195	ASPM
-1.60573	82.5333	RASGRF2
-1.24524	80.7455	SAT1
-1.49845	80.6989	EZH2
-1.41683	80.6822	TCF19
-1.61166	80.6761	ESPL1
-1.24887	80.5558	CHAF1A
-1.49551	80.3601	ERI1
-1.80692	80.2307	NUSAP1
-3.18814	79.7242	ACOX2
-1.46225	79.1861	PCCA
-1.43203	78.5364	DHFR
-1.65466	77.7495	CCNB2
-1.83747	77.0595	SPIN4
-1.97441	76.6746	BRIP1
-1.59323	76.6434	NUP210
-1.24251	76.5245	GTSE1
-2.25617	75.7019	C4orf21
-1.36725	75.2335	RBPJ
-1.36065	74.635	FANCG
-3.56457	74.3054	KCNT2
-1.25459	73.9888	CDK2
-1.43851	72.4533	SNX31
-1.49293	71.9201	KIF20A
-1.63879	71.5582	TYMS
-1.36787	71.534	POLD3
-1.70094	71.426	HAT1
-1.88438	71.2159	SPRY1
-1.74207	71.0717	RHOH
-2.07382	70.5618	PPP1R1B
-1.62841	69.569	SLC25A12
-1.34793	68.8767	RAD54L
-1.6067	68.6163	TMPO
-5.76709	68.3698	CALCRL
-1.65913	68.2388	TOP2A
-1.38381	67.8972	MCM7
-1.48338	67.3973	MLF1IP
-1.57842	66.4197	SHISA3
-1.60974	66.3875	FKBP5
-1.34474	66.3644	IGF2BP3
-1.63817	65.5983	RBP7
-1.55998	65.3646	IQGAP3
-1.63671	65.3482	TAF9B
-1.4267	65.3055	ERBB3
-1.42058	65.296	SLITRK5
-1.60101	65.27	KNTC1
-1.4353	65.1644	PSRC1
-1.26273	64.9781	CDCA7L
-1.46442	64.2322	FANCI
-1.81726	64.1683	SPAG6
-1.77752	64.1056	KIF11
-1.59523	63.9158	USP1
-1.1782	63.6995	MCM3
-1.01747	63.6912	KANK2
-1.19231	63.6211	HIP1
-1.5977	63.6103	RRM1
-1.23865	63.013	HNRNPD
-1.10677	62.7236	DTNA
-1.2027	62.0258	OSBP
-1.27459	61.9521	HNRNPH3
-1.43776	61.9486	DONSON
-1.49875	61.675	HOXC13
-1.02337	61.3624	CDCA8
-1.75536	60.9864	POLE2
-1.88388	60.707	TROAP
-1.2571	60.6256	ARHGEF26
-1.77722	60.5	CCDC109B
-1.5491	60.0383	FOXC1
-1.213	59.777	CDC6
-1.40531	59.0891	PSIP1
-1.22077	59.0395	CNKSR3
-2.49122	59.0321	DLEU2
-1.5104	58.9502	GSTA4
-1.42104	58.5226	LIG1
-1.15354	58.4986	PTTG1
-1.04793	58.2054	MEOX1
-1.61436	57.8465	CDKN2C
-1.39447	57.6497	NCAPH
-1.39573	57.6004	SKA3
-1.38821	57.302	SMC4
-1.49909	57.1787	DNMT3B
-1.66668	57.1353	POLA1
-1.96975	56.8912	TEX15
-1.3587	56.5574	RFC5
-1.66353	55.8543	ATAD5
-1.39034	55.5083	ZBED3
-1.1438	55.3045	UBE2C
-1.09362	54.9624	ZCCHC8
-1.19746	54.8511	DTL
-1.81616	54.555	PDE11A
-1.30334	54.4468	DYNC1I2
-1.3911	54.4239	SH3BGRL2
-1.42168	54.3698	RRM2
-1.4265	53.0513	PASK
-1.28914	52.7572	NASP
-1.13045	52.1795	COL5A2
-1.24715	52.1228	SFXN2
-1.45924	51.8816	DNA2
-1.50316	51.5657	DAPK2
-1.90284	51.4095	GAREML
-1.44876	51.3644	ZNF395
-1.14231	51.0618	PRR11
-1.41863	51.0305	C16orf52
-1.3736	50.8564	HMGB1
-1.29729	50.8515	PWWP2A
-1.14294	50.7128	PHF19
-1.21429	50.4452	SEMA4G
-1.0766	50.061	ZWINT
-1.62978	49.9884	MICU3
-1.58571	49.7897	MYBL2
-1.5031	49.7369	MTBP
-1.60786	49.6889	RAD51AP1
-1.17279	49.291	CIT
-1.27757	49.2155	ATAD2
-1.27312	48.9282	COX20
-1.37203	48.8937	SOCS2
-1.41945	48.8829	DDX11
-1.27042	48.7313	NCAPG2
-1.04218	48.5954	PRC1
-1.27678	48.4691	CHAF1B
-1.10657	48.2471	DNMBP
-1.44342	48.1867	RIMBP2
-1.42851	47.9869	MMS22L
-3.22867	47.9454	ABCC2
-1.31707	47.82	CCDC138
-1.20097	47.8072	HMGN2
-1.31336	47.3818	CDKN3
-1.40599	47.0989	SV2A
-1.68538	46.8483	POPDC3
-1.82311	46.8165	TMPO-AS1
-1.26575	46.7855	ATP8A1
-1.17662	46.7524	SALL2
-1.2529	46.629	CDC45
-1.55666	46.5377	CNTRL
-1.47103	46.3787	HAUS1
-1.91973	46.3535	FNDC5
-1.24028	46.3066	KIF4A
-1.3738	45.8507	ARHGEF39
-1.41462	45.8489	GPSM2
-1.8535	45.8345	SULT1A1
-1.41297	45.3816	DEK
-1.03089	45.3772	BUB1B
-1.24206	45.273	EXOSC8
-1.55857	45.2685	SPC24
-1.48215	45.1992	CENPF
-1.57562	44.5932	GMNN
-1.49827	44.5694	PTBP2
-1.29042	44.5373	NXPH3
-1.88321	44.489	ZNF204P
-1.58659	44.4145	PBK
-1.11589	44.4005	PBLD
-1.42271	44.3639	TXNDC16
-1.46514	44.3435	RPA3
-1.1634	44.1097	L2HGDH
-1.18445	44.1017	UQCRC2
-1.49401	43.9425	MIS18BP1
-2.40535	43.9262	XKR5
-1.35105	43.456	DERA
-1.06678	43.2852	MEIS2
-1.59115	43.2722	FBXO5
-1.5194	43.2546	BIRC5
-1.08643	43.2545	HJURP
-1.34729	43.2094	LBR
-1.24215	42.9185	PDE7A
-1.17662	42.7113	ATPAF1
-1.35596	42.5722	HOXC11
-1.13082	42.5481	TNKS2
-1.46157	42.4706	RBL1
-1.38598	42.2674	RAD51B
-1.07243	42.1562	SCMH1
-1.3458	42.1396	METTL9
-1.07829	42.0376	BUB1
-1.21984	41.9133	GRAMD1B
-1.13172	41.8993	CPT2
-1.5112	41.839	RP11-15H20.5
-1.32723	41.7199	SBF2
-1.16888	41.6556	ARHGAP11A
-1.49413	41.6529	BLM
-1.17846	41.5215	MSH6
-1.28296	41.3142	XRCC2
-1.38883	41.2753	TNFAIP8
-1.57854	41.2319	MND1
-1.20815	41.1077	PLK1
-1.02243	41.0723	ADD3
-1.27129	40.8007	NRM
-1.49783	40.775	NDC80
-1.24017	40.7122	SLC8A1
-1.37465	40.6969	RGS10
-1.27767	40.5424	FAM117B
-1.0124	40.416	DLG3
-1.10677	40.0329	FERMT2
-1.08011	39.7492	FBL
-1.37125	39.7326	BARD1
-1.5951	39.7231	UHRF1
-1.23006	39.7118	MYO3B
-1.42355	39.6601	DLGAP5
-1.66989	39.3789	EME1
-1.40949	39.32	KDELC2
-2.65521	39.1115	TET1
-1.22339	39.0536	NUCB2
-1.53798	39.0192	ABCC6
-1.04763	38.9487	CDC7
-1.11943	38.9192	FBXO8
-1.27092	38.9079	CLSPN
-1.13164	38.8167	MECOM
-1.05984	38.8093	C2CD5
-3.02881	38.6679	PCDH17
-1.01465	38.6366	CDCA5
-1.57185	38.3114	NEIL3
-1.38176	37.9283	SLC18B1
-1.05831	37.8586	ADAMTS3
-1.37421	37.627	CCNE2
-1.64719	37.5308	SLC47A1
-1.48106	37.5053	RFC4
-1.17249	37.424	EXOSC9
-1.19057	37.3669	ZNF714
-1.78111	37.2658	ZNF43
-1.24373	37.2095	MCM9
-1.59121	37.1146	KIF18B
-1.06514	37.018	NUP160
-1.59745	36.9778	GREB1L
-1.41225	36.885	AURKB
-3.3477	36.8278	ST18
-1.22382	36.7781	MCM2
-1.20432	36.7566	KIF20B
-1.86548	36.6042	ABCC6P1
-1.45927	36.6	PCNA
-1.39802	36.3729	HAUS5
-1.00592	36.3415	USP3
-1.04357	36.3265	SETDB2
-1.14684	36.2565	FAM83D
-1.13847	36.2153	CDC25A
-1.47065	36.1313	RP11-313J2.1
-1.10746	36.1117	BMI1
-1.4408	36.0078	NUF2
-1.74259	35.9077	LINC00478
-1.10528	35.8305	KIF22
-1.12835	35.7002	HFE
-1.45503	35.6894	ARHGAP19
-1.30257	35.6712	HACE1
-1.32733	35.6576	_SEPT3_
-1.05303	35.4651	HNRNPDL
-1.42759	35.0577	DNM3OS
-1.09212	34.9852	PHLPP1
-1.18747	34.9488	ZNF853
-1.05807	34.7778	TPX2
-1.3948	34.4635	CENPK
-1.04407	34.2665	UBR7
-1.00698	34.2299	NUP54
-1.89324	34.0791	ARHGAP11B
-1.75985	34.0701	LINC00669
-1.15564	34.0212	DEPDC1
-1.40943	33.9584	SLC16A10
-1.06467	33.8804	SLC37A4
-1.01606	33.748	GPD2
-1.01613	33.3558	PHF17
-1.11351	33.3389	POLQ
-2.30955	33.2652	LBX1
-1.06698	33.2342	CAB39L
-1.14526	33.2318	FGD4
-1.53815	33.2007	HMGB1P5
-2.19231	33.1315	RP11-255H23.2
-1.08934	32.9635	TTK
-1.1077	32.8958	SENP1
-1.46168	32.8952	TMEM194B
-1.1399	32.8758	DECR1
-2.09194	32.758	NFATC2
-1.22444	32.645	C1orf112
-1.7971	32.5563	CCSER1
-1.29389	32.5245	ZBTB8B
-1.16949	32.5045	ESCO2
-1.06137	32.4371	NUDT21
-1.37644	32.1995	AC004381.6
-1.51817	32.095	SPC25
-1.15589	32.0672	GLI1
-1.21177	32.0483	SEMA3D
-1.16873	32.017	FAM161A
-1.51748	31.9783	LBX1-AS1
-1.14233	31.8597	FANCE
-1.20143	31.7997	KIF24
-1.03932	31.7197	CCNB1
-1.02233	31.6542	MCM8
-1.07503	31.6157	WDR35
-1.73439	31.4565	SPAG17
-1.28204	31.4166	ICA1L
-1.30818	31.4048	HOTAIR
-1.09534	31.3216	EXO1
-1.08908	31.2659	FBXO17
-1.40467	31.2504	IQCH-AS1
-1.14144	31.162	CEP44
-1.07503	31.0306	DNM3
-1.66317	30.9172	CNTNAP3
-1.41445	30.892	MKI67
-1.19181	30.8404	BORA
-1.137	30.7967	NQO1
-1.50372	30.7817	NDRG2
-1.25015	30.7295	CENPA
-1.94707	30.7219	MBOAT1
-1.35783	30.6331	NCR3LG1
-1.08197	30.5257	ZYG11A
-1.08634	30.5079	CHEK1
-1.14225	30.3037	NEK2
-1.26926	30.2257	KIF15
-1.04932	30.1715	CKAP2L
-3.41414	29.9443	AC004540.4
-1.34332	29.9407	CENPH
-1.07853	29.8877	RFC1
-1.43044	29.7786	SAMD11
-1.34925	29.4473	UBE2T
-1.99533	29.431	LONRF2
-1.55531	29.3891	GAD1
-1.53881	29.3163	MEIOB
-1.71699	29.1886	ZNF726
-1.46519	29.1799	NTRK3
-1.21762	29.084	GINS1
-1.30767	29.08	SPOCD1
-1.59599	29.0529	FBXO43
-1.04826	29.0418	IARS2
-1.02091	29.0052	CUL2
-1.56741	28.9868	C5
-1.12292	28.9842	RMI2
-1.11584	28.9549	NFE2L3
-1.1228	28.9454	CBX3
-1.90528	28.93	CENPM
-1.01765	28.8918	CEP97
-1.25395	28.8208	CCHCR1
-1.51825	28.8174	FANCA
-1.02243	28.6312	ETFDH
-1.23359	28.5633	RNASEH2B
-1.21992	28.3366	NAA16
-1.68989	28.3229	RP11-133F8.2
-1.54567	28.2852	SFR1
-1.02659	28.2733	RFC3
-1.2343	28.2601	ANXA1
-2.06852	28.1118	ANKRD18B
-1.07755	27.8957	FBLN1
-1.42957	27.8512	PDK1
-1.66498	27.846	COQ3
-1.01626	27.7153	HADH
-1.04655	27.6364	FH
-1.1687	27.3331	IFT80
-1.02717	27.3183	WARS2
-1.03398	27.3042	PSMC3IP
-1.0919	27.2559	CDC25C
-1.13349	27.2116	PHF6
-1.69289	27.1032	RP11-222A11.1
-1.07936	26.9508	HECTD2
-1.12264	26.9422	ERCC6L
-1.98933	26.8603	DDX12P
-1.14413	26.8478	CDC25B
-1.00278	26.8409	NUCKS1
-1.23921	26.7298	GINS3
-1.00808	26.7171	PLK4
-1.07391	26.6826	HMMR
-1.01425	26.5313	ETV4
-1.23415	26.4461	ZNF138
-1.23894	26.1994	MAGOHB
-1.237	26.1487	ADAM11
-1.06006	26.1042	RFC2
-1.09446	26.0787	GPR161
-1.1673	25.9811	TAF1A
-1.05421	25.9734	PHGDH
-1.00416	25.8907	BEND4
-1.05604	25.8704	FIGNL1
-1.4669	25.8335	ATP2A1
-1.49711	25.8145	ELOVL2
-1.47338	25.7171	FAM64A
-1.01109	25.7083	SSBP2
-1.21446	25.6546	CEP152
-1.75069	25.6456	BDH2
-1.03673	25.5876	HIRIP3
-1.70134	25.4832	PIF1
-1.07521	25.4426	ARG2
-1.95609	25.2337	ADAMTS10
-1.02119	24.9913	C15orf38
-1.82117	24.9839	RP11-502I4.3
-1.2886	24.6124	TRIM45
-1.00257	24.5968	BTAF1
-1.22469	24.5157	USP44
-1.20242	24.4313	ZNF254
-1.02787	24.3958	DUT
-1.53101	24.3918	POU6F2
-1.34918	24.3812	NPM3
-1.07281	24.37	TBC1D30
-4.52854	24.2886	PRAME
-1.01258	24.2414	CCNF
-1.91437	24.2217	ANKRD45
-1.57055	24.1152	RP11-15H20.6
-1.28779	23.8222	ZFP37
-1.25297	23.6364	ZSCAN12
-1.12707	23.5527	CASC5
-1.02736	23.5183	SLC10A7
-2.45851	23.505	RP11-645C24.2
-1.20335	22.9489	CENPW
-2.00769	22.9123	ANKRD34B
-1.11522	22.8771	CENPP
-1.63237	22.8767	ZNRD1
-1.05395	22.6685	H2AFZ
-1.86158	22.6372	RPS6KA5
-1.23938	22.627	LOXL3
-1.19685	22.5994	DSCC1
-1.62633	22.4118	RIBC2
-1.75915	22.3869	BMF
-1.1681	22.2986	HOXC9
-2.43095	22.1478	EXPH5
-1.02949	22.0821	CASP8AP2
-1.03987	22.0184	LGI1
-1.6614	22.0047	SOCS2-AS1
-2.8689	21.8012	AC069277.2
-1.08687	21.7814	EFHC1
-1.00088	21.6176	MTERFD3
-1.34805	21.2595	TLE2
-1.39972	21.1726	STARD8
-1.27096	20.9238	SENP7
-1.38552	20.8886	RAD54B
-1.09751	20.6402	THOC6
-1.11296	20.6396	FAM122C
-1.26064	20.611	CPS1
-1.11811	20.4249	HPRT1
-2.19253	20.351	PLEKHH2
-1.16158	20.2762	ZNF649
-1.01665	20.2731	SNRPD1
-1.77925	20.1983	SYCP2
-1.0866	20.1928	ZNF681
-1.39865	20.0729	PRTG
-1.4633	20.0166	ITGA9
-1.05149	19.9947	KLHL15
-1.23479	19.9666	OIP5
-1.12686	19.9265	RP11-54O7.3
-1.34591	19.8986	NCAPH2
-1.35667	19.8338	RP1-239B22.5
-1.01664	19.7354	SLC43A1
-1.00724	19.7097	ANKRD32
-1.57064	19.7012	MCM3AP-AS1
-1.98335	19.4768	NFE2
-1.18639	19.3796	ZNF738
-1.1809	19.1678	ZBTB12
-1.21587	19.1088	ARHGAP18
-1.07548	18.6123	RP11-123K19.1
-2.9966	18.399	ACSBG1
-1.13681	18.2895	ZNF100
-1.32171	18.2411	STOX1
-1.33128	18.046	TMEM223
-1.27912	17.9146	GLYCTK
-1.35632	17.78	FAM86JP
-1.61068	17.7103	IQCH
-1.03919	17.6907	WDYHV1
-1.21081	17.5739	C15orf61
-1.04183	17.546	SLC16A14
-1.37996	17.3531	LRTOMT
-1.19925	17.2974	RGS14
-1.07171	17.2971	ZNF354B
-1.03444	17.036	ALMS1
-1.01588	16.986	MPP1
-1.76509	16.9445	RP11-58K22.1
-1.33784	16.9439	SH3BP2
-1.00798	16.8669	GALK2
-1.09247	16.8238	ZNF615
-1.01928	16.7655	BRWD3
-1.4928	16.7371	AC025171.1
-1.11226	16.6756	ZNF680
-1.99098	16.5475	RP11-1055B8.4
-1.18372	16.5387	ZNF724P
-1.09811	16.4703	FRAT2
-1.52491	16.423	OTX2-AS1
-1.00091	16.3452	AIFM3
-1.0489	16.1436	GPR137C
-1.03036	16.1282	LYSMD4
-1.08629	16.0288	C7orf10
-1.49809	16.0057	GK
-1.85305	15.8676	HFM1
-1.04216	15.8102	ZNF273
-1.7046	15.7793	BCMO1
-1.67184	15.7685	JMJD8
-1.03485	15.7451	RTTN
-1.02404	15.7154	ZNF440
-1.27082	15.6642	VASH2
-1.22876	15.6559	RP11-1055B8.7
-2.18262	15.6484	THBS4
-1.33808	15.6069	FBXO4
-1.18408	15.3963	DLGAP1
-1.12441	15.2722	HLA-DMA
-1.90665	15.0448	GPR61
-1.11421	14.9926	CTD-2015H6.3
-1.26735	14.9738	HHEX
-1.43116	14.9493	RP11-673C5.1
-1.21612	14.9326	FRRS1
-1.02788	14.9045	ZNF431
-2.00875	14.8759	GOLGA2B
-1.40832	14.6588	ZNF767
-1.71255	14.6238	SCUBE1
-1.08162	14.6221	ZNF430
-1.24159	14.5232	DMBX1
-1.56517	14.441	RP11-424C20.2
-1.3222	14.2514	HOXA5
-1.13311	14.2311	ATL1
-1.05947	14.1789	RAD51
-1.0803	14.1285	SLC38A5
-1.06856	14.116	DZIP1L
-1.98617	14.0883	WHAMMP3
-3.85789	14.0875	AC007319.1
-1.14039	14.0793	MACROD1
-1.0162	13.9664	PPM1E
-1.0069	13.9038	FASTKD3
-1.24709	13.8745	RADIL
-1.60983	13.8674	ATOH7
-1.65318	13.8605	ITGA4
-2.00105	13.7285	GRIK5
-1.05538	13.6965	VAMP4
-1.01623	13.5995	IMMP1L
-1.11901	13.4382	TGFB3
-1.57023	13.34	ZNF792
-1.03286	13.2984	ZNF700
-1.09912	13.2371	ZNF607
-1.45446	13.1778	CES3
-1.14241	13.1402	ZNF891
-1.51732	12.9821	RP11-1085N6.6
-1.5936	12.8912	MIR214
-2.06949	12.6037	MYT1
-1.73831	12.5297	OSTN
-1.00763	12.4637	TP73
-1.40822	12.4597	ARHGAP33
-1.00596	12.3452	HTR2B
-1.2003	12.3323	CTD-2566J3.1
-1.05258	12.2615	POLD1
-2.32929	12.2221	RP11-645C24.4
-1.49475	11.7226	CAPS2
-1.51374	11.6297	KCTD19
-1.80336	11.5863	MAMDC4
-3.13818	11.5079	DNAJC12
-2.39071	11.474	RP11-134O21.1
-1.33867	11.4162	ABCC6P2
-3.63913	11.3992	RP11-599J14.2
-1.0707	11.288	CYB5RL
-1.28713	11.2218	TLE6
-1.68441	11.0971	GFI1
-1.57029	11.0421	ANKRD19P
-1.53161	11.0096	PCLO
-1.14082	10.8806	FUZ
-1.69396	10.879	RP11-73E17.2
-1.11261	10.8467	TFAP4
-1.02935	10.8191	PCDHGB7
-1.08306	10.7838	ZNF230
-1.76412	10.7705	RP11-402D21.2
-1.36723	10.6287	AC004540.5
-1.35597	10.5336	RRN3P1
-1.91576	10.5196	VWA3A
-2.88065	10.518	CCNB3
-1.24017	10.4795	C1R
-1.15146	10.4006	GMNC
-1.47212	10.3434	RP5-1159O4.1
-1.32906	10.2835	RP11-815I9.4
-1.27302	10.2753	HYKK
-8.23812	10.2461	DLGAP1-AS3
-1.73123	10.2104	MIR199A2
-1.1769	10.1883	RP11-110I1.12
-1.29982	10.0158	PRAC2
-1.55887	9.9647	DHFRP1
-1.53522	9.94288	AC018766.4
-1.20108	9.89711	SEPT7P2
-1.54123	9.86945	ZNF221
-2.05687	9.80607	RP11-119F7.5
-1.51623	9.80095	ZNF730
-1.03985	9.78491	ZNF443
-1.20098	9.75774	TCF24
-1.19513	9.72523	RP11-22B23.1
-1.13026	9.71866	ZNF546
-1.16118	9.67382	LINC00982
-1.3477	9.64801	HOXC-AS3
-1.37166	9.63514	HNRNPA1P48
-1.99093	9.61048	RP11-762H8.2
-3.09886	9.60432	C14orf23
-1.98511	9.60158	RP11-111G23.1
-1.9177	9.3957	HNRNPA1P7
-1.21266	9.33629	CROCC
-1.40985	9.27351	CCDC114
-1.45587	9.22421	C19orf57
-1.25464	9.21451	KLHDC9
-1.50706	9.1807	RP11-83A24.2
-1.04873	9.15871	CDT1
-1.30432	9.14713	RCN3
-2.15593	9.01426	RP11-56B16.2
-1.32263	9.00529	MXD3
-1.37702	8.93704	SPATA17
-1.26528	8.90838	DNAJC22
-1.07461	8.87435	CSMD3
-1.64055	8.83897	AC004158.2
-1.00133	8.72896	CRB2
-1.73758	8.46408	RP11-108M12.3
-1.05209	8.46104	ZNF117
-1.61984	8.41649	RP11-512M8.3
-1.38377	8.30834	NECAB2
-2.31255	8.30361	PTOV1-AS1
-1.11106	8.24085	CCT6P1
-1.37362	8.22714	AC018766.5
-2.0957	8.18424	RTEL1-TNFRSF6B
-1.57683	8.1552	AC093627.9
-1.20495	8.13144	FAM92B
-1.25168	8.13073	RP11-13K12.1
-1.8332	8.11907	RP5-1159O4.2
-1.15719	8.11229	EFNA2
-2.12571	8.1096	AC104801.1
-1.33501	8.1062	CTD-2267D19.6
-1.27064	7.93039	ESPNL
-1.66331	7.88348	HOXA6
-2.15747	7.83314	SKOR1
-2.43642	7.81464	DEF6
-1.49259	7.62886	LEMD1
-1.53937	7.6151	RP11-292B8.1
-1.00158	7.59656	CASC2
-1.59692	7.57722	RP5-1011O1.3
-1.45976	7.49096	MYO15B
-1.57994	7.47591	RP11-650L12.2
-1.48535	7.38545	HAND2-AS1
-1.09305	7.38015	Z83851.1
-2.34182	7.26254	AC027307.3
-1.12092	7.18813	ANKRD18A
-1.03548	7.18303	RP11-551L14.1
-1.07367	7.13711	U91328.19
-1.37826	6.97191	LYPD3
-1.01213	6.95079	SMPDL3B
-1.01449	6.94865	PPFIA4
-1.12115	6.94851	C12orf60
-1.71967	6.94257	CLEC4F
-1.52188	6.92405	EBLN2
-1.2863	6.87643	CTD-2291D10.4
-1.78275	6.8449	COL28A1
-1.44072	6.77763	KCNAB3
-2.27749	6.75274	CTB-36H16.2
-1.00769	6.6413	GIPR
-1.2191	6.54705	CKLF
-1.48757	6.49858	OFD1P2Y
-1.8682	6.48991	AL133458.1
-1.74827	6.48874	RP11-54O7.1
-1.00499	6.47925	AC007405.6
-2.13339	6.45778	RP11-726G1.1
-2.94015	6.37168	FAM110D
-2.16607	6.34549	CTD-2227E11.1
-1.68086	6.28688	COL9A3
-1.46457	6.28299	RAG2
-3.37542	6.27247	GPRIN3
-1.06258	6.21044	ENHO
-1.20275	6.20871	RP11-632K20.7
-2.12128	6.16193	HMGB1P10
-1.78385	6.03993	ZNF442
-2.20557	6.01355	FSBP
-1.02433	5.9956	IQCD
-1.97749	5.96817	KB-1980E6.3
-1.24138	5.93183	CTD-3099C6.9
-1.24647	5.92312	FOXG1
-1.06249	5.90618	RP11-299J3.8
-1.11439	5.89855	PXMP2
-1.66111	5.87679	CRHBP
-2.18446	5.86203	CES5AP1
-2.51456	5.85329	CTA-250D10.23
-1.48587	5.80542	EMILIN3
-1.33049	5.746	RP11-250B2.6
-1.44849	5.72714	WEE2-AS1
-2.93984	5.69013	GPA33
-1.52601	5.59909	AC005307.3
-1.62836	5.56587	SLC40A1
-1.03196	5.55797	SOWAHA
-1.9194	5.55402	PCDHB16
-1.92537	5.5539	NLRP11
-1.04161	5.52299	RGPD8
-2.25045	5.50156	KCNJ13
-1.86128	5.46544	SNX18P7
-1.99571	5.46016	SGCA
-1.13107	5.45215	CTC-462L7.1
-1.15745	5.37552	MIR503HG
-1.09708	5.35736	ANKAR
-1.06262	5.35428	STYK1
-1.15331	5.18375	DICER1-AS1
-4.40018	5.18282	C2orf48
-1.01363	5.18149	PURG
-1.21824	5.13292	GLIS3-AS1
-1.29636	5.12954	AP000783.1
-1.52273	5.10679	CTB-92J24.2
-1.16848	5.10663	CALML4
-2.19832	5.10229	MORF4L2-AS1
-1.32829	5.09282	CLCNKB
-1.21825	5.05929	C1RL-AS1
-1.68897	5.03432	SYNE2
-1.357	5.02129	PIH1D2
-2.36395	5.01868	TERT
-1.18999	4.99364	HTR1D
-1.15717	4.87439	HOXB-AS1
-2.44419	4.8496	DMC1
-1.00834	4.75379	RP11-849H4.2
-1.15013	4.65444	RP5-991G20.1
-1.64637	4.64976	PRAC1
-2.04407	4.59105	HMGN2P17
-1.06468	4.57475	FTX
-1.38524	4.56327	MYOM3
-2.69803	4.53885	IQCC
-1.04244	4.53693	CEBPA-AS1
-2.68917	4.52791	PCDHGA4
-1.16816	4.51662	SELV
-1.35392	4.50539	COX20P1
-1.94781	4.4783	RP11-138H10.2
-1.01143	4.46155	CCDC159
-1.39987	4.45484	LA16c-381G6.1
-1.1204	4.43306	LDHD
-1.70655	4.43286	RENBP
-1.21846	4.42373	ANKHD1
-1.01738	4.42373	FBN3
-1.63227	4.42284	RP11-108K14.4
-1.45503	4.40718	CTD-3092A11.2
-1.6289	4.39194	CTC-329D1.2
-1.20363	4.3719	RP11-1023L17.1
-1.63571	4.37013	ZNF732
-1.41098	4.36523	AK3P3
-1.06157	4.36302	TMEM145
-1.09498	4.34207	LINC00173
-2.50445	4.33508	RP11-307C19.1
-1.18268	4.31934	DYNC1I2P1
-1.05675	4.31742	MFNG
-1.9561	4.27538	PDE8B
-1.20699	4.26499	HERC2P4
-3.06007	4.25414	RP11-301N24.3
-1.53625	4.2295	CTSS
-2.51327	4.21805	ANKRD18DP
-1.67737	4.20751	RP11-77P6.2
-1.22343	4.20568	SLC26A10
-2.34352	4.18803	RP11-15N24.4
-1.01027	4.16478	RP11-715J22.6
-3.13828	4.15709	HORMAD2
-1.38888	4.07026	RP13-941N14.1
-3.01858	4.05286	RP13-895J2.2
-1.47997	4.03431	HOXA2
-1.62861	4.01118	RP11-698N11.4
-1.71858	3.99164	GOLGA8H
-2.41419	3.97502	ZNF192P1
-1.18414	3.95828	CTC-301O7.4
-1.68925	3.93585	CTD-2006C1.6
-1.45937	3.89013	FAM157A
-1.4728	3.88554	AP000442.1
-1.8365	3.87319	AL353791.1
-2.14248	3.86919	GS1-24F4.2
-2.07194	3.85806	SARDH
-1.12182	3.78956	CUZD1
-1.06223	3.77844	CNTNAP3B
-1.81611	3.77767	AP001205.1
-1.29686	3.75633	GRAMD3
-1.23721	3.75333	C12orf55
-1.49185	3.74368	RP11-499P20.2
-2.06186	3.71191	PCDHGB2
-3.50651	3.7094	ANKRD20A3
-1.09692	3.65635	CYP27C1
-2.37611	3.63676	PRSS33
-1.24103	3.63121	CTD-2561J22.2
-2.31181	3.57938	TMED10P2
-1.1421	3.552	PILRA
-2.05689	3.5251	RP11-93L9.1
-1.26117	3.52448	CTD-2516F10.2
-2.89625	3.51983	CTD-2616J11.3
-1.38424	3.50923	RP11-347C12.2
-1.02795	3.50775	RP11-85K15.2
-1.23678	3.47162	ZNF815P
-1.27602	3.43568	RP11-381E24.1
-1.98679	3.42694	CTD-2616J11.2
-1.7103	3.42493	RP3-508I15.9
-2.19703	3.42483	RP11-188D8.1
-1.10227	3.4227	RP5-882C2.2
-1.55426	3.41487	RP11-128A17.1
-1.07365	3.40833	GUSBP3
-2.32457	3.39484	RP11-700J17.2
-2.19517	3.39413	RP5-894A10.2
-1.21752	3.36223	CCDC173
-1.60721	3.35672	TLDC2
-1.84115	3.35381	RP11-44N12.5
-1.81749	3.34195	RP11-54O7.16
-3.31459	3.3231	RP11-686F15.2
-2.12068	3.31613	RP11-117L5.4
-1.05697	3.30337	MYH3
-1.48651	3.2776	PMFBP1
-1.02245	3.26862	ADAM8
-2.9261	3.23945	LINC01037
-1.09638	3.22977	TUBB8
-1.71106	3.22675	CTD-2278I10.4
-2.04382	3.21593	AC073415.2
-1.30471	3.19426	RP11-53O19.1
-1.19532	3.19043	CTD-2196E14.6
-1.14636	3.18261	CCDC180
-1.62913	3.18151	RP11-395I6.3
-2.25599	3.11026	AC019068.2
-2.17907	3.10289	MAMDC2-AS1
-1.42334	3.10247	CTD-3088G3.8
-2.60129	3.09775	C1orf222
-1.4737	3.09382	AC093642.3
-1.78954	3.07922	RP11-468H14.2
-1.08658	3.07514	RN7SL2
-1.12447	3.07371	RP11-685N10.1
-1.72546	3.06153	RHBG
-2.28222	3.0506	AC118278.1
-2.08439	3.03738	RP13-516M14.4
-1.32472	3.02962	SEMA5B
-4.2571	3.02851	CFH
-1.16836	3.02787	RP11-1277A3.2
-4.8047	3.02378	CLEC4GP1
-1.64606	3.01619	RP11-339B21.11
-5.2035	3.01232	RP11-746P2.3
-1.81421	2.99984	CTB-35F21.1
-1.52683	2.99917	OFD1P1Y
-1.28677	2.97485	HMGN2P5
-2.37189	2.96822	CCDC116
-1.5556	2.96615	LEAP2
-1.66047	2.95899	CLIC2
-1.19629	2.95665	CASC1
-1.13118	2.93976	NPEPL1
-1.11718	2.89727	BMS1P4
-2.56016	2.89617	RP1-153G14.4
-2.24988	2.89577	LINC01036
-1.93349	2.89014	RP11-767C1.2
-1.36164	2.88757	EHHADH
-2.52682	2.88045	KRT18P59
-2.66467	2.87877	DIRAS3
-1.78111	2.86042	RP11-802E16.3
-2.37289	2.84301	RP11-230B22.1
-1.13979	2.83385	CTA-204B4.2
-2.00986	2.81939	PCDHGB1
-4.52111	2.81084	RP11-434D11.4
-1.20872	2.78771	ARL17B
-2.38205	2.76331	CTB-50L17.7
-4.86451	2.75652	EIF4HP2
-1.72945	2.75566	SLC4A9
-1.66448	2.75024	SAPCD1
-1.09189	2.74258	CRYGS
-2.16001	2.70917	RP11-342L8.2
-2.33581	2.70882	CTD-2560K21.6
-1.21579	2.70754	RP11-120D5.1
-1.27859	2.68423	RP11-338N10.3
-1.14359	2.68027	AC009961.3
-1.09004	2.66268	RP11-379B8.1
-1.45	2.66024	RP11-359J14.2
-1.09409	2.65807	XXbac-BPG299F13.17
-1.08191	2.65602	AC083843.1
-1.84648	2.64602	RAB37
-2.20007	2.63794	TNFRSF13C
-1.98511	2.63208	CTB-31N19.3
-2.51876	2.62212	ARHGEF15
-1.02224	2.61318	RP11-192H23.4
-2.02144	2.60633	TNFSF10
-2.3347	2.60367	AP000473.8
-1.05453	2.60158	XXbac-BPGBPG55C20.2
-3.03991	2.59574	PRSS8
-4.83354	2.57552	AC195454.1
-1.38542	2.57357	HNRNPU-AS1
-2.16541	2.53939	SNORA22
-1.16435	2.5385	CTC-277H1.7
-2.44851	2.53544	RP1-170O19.20
-1.0058	2.52917	CTA-228A9.3
-1.11631	2.52743	AC026740.1
-1.68518	2.52715	RP11-141C7.4
-1.19681	2.50723	PITRM1-AS1
-1.14251	2.50044	RP11-10A14.3
-1.57638	2.49666	RP11-923I11.3
-4.68936	2.49577	RP11-651P23.5
-2.30398	2.49355	RP11-52A20.2
-1.2198	2.4819	GDPD3
-1.65073	2.48027	PPP1R1C
-3.74935	2.4802	CTD-2616J11.14
-1.66902	2.47553	STARD6
-1.41751	2.46679	AC016773.1
-4.35383	2.46311	SCRG1
-1.14958	2.4381	LINC00899
-1.38343	2.43759	RP11-722E23.2
-1.66634	2.42939	CTC-360G5.1
-1.14047	2.42811	RP11-326C3.7
-2.53297	2.42104	HIST1H4A
-1.39611	2.41696	CTD-2286N8.2
-1.29598	2.40705	RP11-318E3.9
-1.7902	2.39752	RP11-324I22.3
-2.8317	2.39098	RDH5
-1.83991	2.38979	PCDHB14
-3.67472	2.38525	AC007382.1
-1.17749	2.37553	ECEL1
-2.35564	2.37116	RP11-277B15.3
-1.59993	2.37023	RP11-40C6.2
-1.34169	2.36697	RP11-506M12.1
-1.82768	2.36065	RP11-378A12.1
-4.68886	2.36065	SNORD116-13
-1.37128	2.35742	RP11-65J21.3
-1.26253	2.35659	RP11-255A11.21
-1.11548	2.35166	RP11-727F15.12
-4.2442	2.34214	AC055811.5
-1.18654	2.34119	DCST2
-1.08487	2.34064	SSPO
-1.11426	2.34064	ZNF155
-1.60992	2.33221	RP11-393M11.2
-2.02914	2.32904	ZSCAN10
-1.11217	2.32559	RP11-67M1.1
-2.23606	2.31955	SNRPGP14
-3.14425	2.31273	SNORD125
-1.7951	2.30611	RP3-467K16.4
-1.42866	2.30341	LRRC36
-1.72186	2.29798	RP11-146D12.2
-2.06011	2.28457	RTDR1
-2.02157	2.27704	RP3-508I15.14
-1.25021	2.26327	JMJD1C-AS1
-4.83153	2.26294	AC092295.4
-1.21854	2.26294	RP11-326C3.11
-1.23584	2.25786	PPAPDC3
-2.02339	2.24898	RP11-148L24.1
-1.62515	2.24497	GUSBP9
-2.75445	2.24041	RP11-522B15.3
-2.24164	2.23793	C10orf91
-1.08311	2.23177	RBMXP2
-1.41195	2.22753	MYLK2
-1.02347	2.21631	AC093375.1
-1.67473	2.21284	HAUS7
-3.28916	2.21035	PCDHB11
-1.62568	2.20625	RP11-785G17.1
-3.7032	2.20235	LL09NC01-139C3.1
-2.72938	2.19801	UBXN7-AS1
-1.66059	2.19485	AL773604.8
-1.67257	2.19451	RP3-508I15.19
-1.00049	2.18106	AC073046.25
-1.61269	2.17873	RP11-250B2.5
-2.46714	2.16687	RP11-181C3.1
-1.03452	2.16468	SLC30A10
-1.64104	2.15899	RP11-10O17.1
-1.11236	2.15862	RP3-460G2.2
-1.01356	2.15241	RP11-527J8.1
-2.20114	2.1493	PCDHGA9
-1.80523	2.13339	ANKRD20A7P
-2.37791	2.12791	C1QTNF4
-2.02934	2.12785	RP11-138H8.6
-1.35201	2.12537	MIR4292
-1.16435	2.12368	RP11-91G21.1
-1.25062	2.10604	WHAMMP2
-1.94023	2.10528	AC005943.4
-1.35057	2.10477	DBF4P1
-4.2573	2.09992	RP5-1024N4.4
-1.23383	2.0978	HNRNPA1P10
-1.28196	2.09415	WFIKKN1
-1.75742	2.08171	RYR1
-4.16525	2.07997	RPL29P14
-3.16967	2.07089	RP11-432J24.3
-1.33567	2.0569	RP11-61L19.3
-1.27688	2.05267	RP11-341G23.4
-1.22857	2.04947	ALMS1-IT1
-2.58687	2.03658	CTD-2035E11.5
-1.54435	2.03606	RP11-45P15.4
-1.35858	2.03147	RN7SL737P
-1.21551	2.03083	AC091133.1
-2.23345	2.02959	RP11-690I21.2
-1.03222	2.02673	RP1-193H18.2
-1.99933	2.0176	RAD21-AS1
-1.45898	2.01314	AP000344.3
-1.98768	2.00187	AC022532.1
0.98242	66.5387	CTTN
0.9847	65.3492	SFXN3
0.91593	64.0127	GDF11
-0.91466	62.6404	CENPO
-0.93857	62.6253	MRPS27
0.95156	59.8289	DNAJB6
-0.88922	55.0736	SRSF2
0.74522	53.6134	BSDC1
-0.9733	52.3627	RBMX
0.94441	50.7293	STAT3
0.74537	48.1964	ERGIC1
0.98388	48.1797	EHD3
-0.86138	47.8622	TRA2B
-0.82464	47.589	DLST
-0.99565	47.2715	LARS2
0.93513	47.2647	LATS2
0.97497	46.6363	AJUBA
0.76166	46.3028	RP11-10A14.5
0.91722	46.0842	CITED2
-0.96085	45.4127	MASTL
-0.71287	45.3373	RCC2
0.86125	45.0184	NCSTN
0.82315	44.9463	MPZL1
-0.95924	44.6971	RHNO1
-0.98121	44.6191	LOXL1-AS1
-0.87446	44.3534	NAT10
-0.90555	44.2855	SSRP1
0.84421	44.2487	RBM47
0.83912	43.8493	TMEM214
0.74878	43.8448	ZDHHC5
0.98665	43.6553	JAK1
0.99328	43.0196	TGOLN2
0.96127	42.2973	ZDHHC9
0.95414	42.2494	KIF5C
0.97296	42.1938	DUSP22
0.99958	42.1732	RSU1
-0.79275	42.1041	DNMT1
0.91918	41.9907	ZBTB4
0.87653	41.875	WDR1
-0.99726	41.7281	CGN
-0.88056	41.3085	PTCD3
-0.9691	41.2963	PRDM4
0.87928	41.2541	IL17RA
0.95605	39.9416	SERINC3
-0.8819	39.5868	SRSF7
-0.86092	39.5262	ASF1B
0.96313	39.4035	POFUT2
0.85321	39.3574	STIM1
0.76314	39.3353	PTTG1IP
0.668	39.3065	TXLNA
-0.92424	38.9855	EIF3F
0.96907	38.7621	ZNF217
0.85348	38.617	MARVELD1
-0.94985	38.5246	KIFC1
0.75851	38.4866	NDEL1
-0.95801	38.1328	GJC1
-0.93366	37.8932	HOMER2
0.90663	37.8533	APP
-0.69531	37.8136	NCAPD3
0.72601	37.7507	UBE2Z
0.68237	37.7096	DESI1
-0.89528	37.6336	LTN1
0.69869	37.5219	ELMO2
0.7458	37.0577	OAZ2
0.87495	36.8541	DNAJC16
0.77649	36.8252	C6orf89
-0.77699	36.8078	SRSF1
0.91967	36.7381	KPNA4
0.75195	36.4724	SSH1
0.8221	36.4304	LRRFIP1
0.73688	36.2982	GDI1
-0.85607	36.0833	PARP1
-0.97714	35.7659	BAG2
0.97572	35.6758	NPC2
0.9317	35.6251	SIRPA
-0.73601	35.5433	RQCD1
0.92661	35.5351	CHORDC1
0.97508	35.2963	IDS
-0.986	35.2506	ATP10A
0.79028	34.9271	TOR1A
0.77242	34.6579	ADIPOR1
0.92089	34.3956	SYNM
0.85237	34.2724	DAG1
-0.88506	33.9886	PRR3
0.91562	33.9792	MTF1
0.83372	33.8895	HMOX2
-0.63471	33.4995	TTI1
0.98349	33.4261	RAP1B
-0.87955	33.3224	MSI2
-0.9498	33.251	PABPC1
0.83165	33.2497	CTSA
-0.99014	33.1712	RSBN1L
0.92409	32.7734	SAMD4A
0.82415	32.7695	NOA1
0.99188	32.6381	RRAS2
0.89301	32.6138	TM2D2
0.94318	32.5573	FAM50A
0.98491	32.5573	RAB12
0.96624	32.5494	IL13RA1
0.74912	32.5292	MAPKAPK2
0.94868	32.5106	DOCK9
0.75249	32.4659	CYTH3
-0.96587	32.4131	SKP2
0.7389	32.2605	CTSB
-0.92591	32.1609	SHMT1
-0.88184	32.0521	FEN1
-0.95067	31.9999	SPOP
0.7595	31.7464	HDAC9
-0.89782	31.6621	H2AFV
0.76558	31.5925	GM2A
0.86179	31.5687	NPTN
0.82661	31.4793	ELOVL1
0.82669	31.4345	HABP4
-0.89313	31.2875	EED
0.7516	31.2769	SLC39A7
-0.9718	31.0764	PPWD1
-0.9739	30.9879	MRPL16
0.61893	30.933	AGPAT6
0.96949	30.9221	UHMK1
-0.98595	30.8781	AC007092.1
0.82624	30.8657	PAFAH2
0.77496	30.8013	SEC31A
0.63494	30.755	FXR2
-0.77984	30.6855	EXOSC2
-0.7015	30.6836	SEPHS1
0.74366	30.6817	TMBIM1
0.99336	30.4765	MMP14
0.90024	30.4753	RNF19A
0.81365	30.4466	AGPAT1
-0.68659	30.3098	GSTM2
0.65485	30.2743	COPG1
0.83607	30.235	RAPGEF1
0.87446	30.1633	LAMP1
0.9172	30.1152	FAM134C
0.8287	30.0823	SCD5
0.85119	30.0346	TJP2
-0.84934	29.9312	ALDH7A1
0.88309	29.8771	PARVA
-0.83179	29.8555	SPIDR
0.88289	29.8231	F11R
0.94499	29.7993	ATP6AP1
0.86565	29.7398	EPHX1
-0.95062	29.6053	INCENP
0.74889	29.5839	TMEM178A
0.79243	29.35	ST3GAL5
0.94786	29.2372	SLC35B3
0.88697	29.1913	TMED5
0.5827	29.1477	TMED4
0.67369	29.0893	OTUD5
-0.79347	28.9569	NSMAF
-0.83551	28.8935	BRCA1
0.7263	28.7598	B4GALT1
0.93401	28.7547	PISD
0.74053	28.7527	SCD
0.9272	28.6582	DOLK
-0.97843	28.6151	HELLS
0.90184	28.5406	SLC3A2
0.8618	28.4927	IPO13
0.71463	28.484	CSRNP2
0.97455	28.4831	STARD4
0.98764	28.3696	MTAP
0.78439	28.3661	UBE2L6
-0.95621	28.2744	DBF4
0.9096	28.2534	GLA
0.73491	28.1617	DPAGT1
0.78296	28.1118	BAG3
-0.87285	27.942	TMEM67
0.98736	27.9109	PSMG4
0.82169	27.8786	POC1B
-0.82855	27.8146	TBL1X
0.80422	27.7933	AMOTL2
-0.91648	27.78	NUPL2
0.72527	27.6457	EPB41L1
0.9215	27.6152	FYCO1
0.82476	27.5697	IVNS1ABP
0.88826	27.467	ARMCX3
0.79222	27.4273	SLC7A6
-0.91504	27.3934	MKS1
-0.96673	27.3731	CDCA2
-0.94917	27.3572	AIF1L
0.70576	27.3059	SURF4
0.66077	27.3059	TRAK2
-0.98043	27.1625	POLE
0.88751	27.16	TNFRSF1A
0.80695	27.0446	IRGQ
0.81994	26.98	TGIF1
0.9909	26.9716	TXNRD1
0.69008	26.9527	PSG4
0.97344	26.9487	RAB31
-0.96418	26.943	ZHX1
0.94882	26.9369	MSMO1
-0.93231	26.8928	SMC2
-0.96991	26.8173	KIAA1524
0.67955	26.8148	POFUT1
-0.60683	26.8116	GSTM4
-0.91087	26.739	NUP155
0.87926	26.739	RAB6B
0.52292	26.7356	DHDDS
0.72341	26.7302	TMEM185B
0.85752	26.7218	CLCC1
-0.92642	26.6762	PDGFRA
0.97167	26.6723	TMED9
0.81455	26.6164	HK2
0.96166	26.6119	MOB3A
0.76276	26.6017	ARHGEF10
-0.99767	26.5913	IFT172
0.85668	26.5763	BCL2L11
0.77003	26.5281	EDEM2
-0.87842	26.4857	CSTF2T
-0.9514	26.4716	KLHL23
-0.93535	26.3794	CBX2
-0.89468	26.3301	UNG
0.78016	26.2876	ZNF114
-0.94102	26.2839	NET1
0.89277	26.271	MYADM
0.77458	26.2288	PON2
0.77665	26.2027	NLK
0.83945	26.1444	PFKFB3
0.78837	26.1359	HKDC1
0.88482	26.1247	CRY2
-0.80112	26.0899	U2SURP
-0.70888	26.0557	SFPQ
-0.83399	26.0011	KIAA1467
0.79041	25.9709	ATP6V0E1
0.86639	25.8905	RNF149
0.86076	25.8411	AFMID
-0.97813	25.8298	HLTF
0.987	25.8182	MGAT4B
0.97289	25.7279	DDRGK1
0.74756	25.7233	PSEN2
-0.89785	25.6304	MSH2
-0.85982	25.6003	CLPB
0.68222	25.5931	CTPS1
0.99677	25.586	SLC8B1
0.73464	25.5209	TMEM127
0.83447	25.5012	DMKN
-0.86073	25.3331	GNPNAT1
0.65216	25.3152	TMEM43
0.7821	25.1958	PLD1
0.72254	25.188	TTC17
-0.55055	25.1614	TBX15
0.72122	25.1345	ANXA2
-0.81018	25.123	MTF2
0.87145	25.0528	MAPRE3
-0.64536	25.0524	BTBD3
0.66485	25.0122	MFF
0.77441	25.0017	PTPRA
0.90642	24.9966	MFGE8
0.62617	24.9564	ARF3
-0.86612	24.9477	METTL17
-0.93129	24.9372	FOXJ2
0.60598	24.9168	MSN
0.64356	24.8928	PCYT1A
0.82296	24.824	SYNC
0.80011	24.7711	RIOK3
0.58675	24.7706	POMT2
-0.89604	24.6358	MCMBP
0.60287	24.6122	RPS6KA2
-0.76374	24.6085	ANP32A
-0.65393	24.5953	ZMYM3
0.6191	24.5708	SEC61A1
0.87356	24.5597	NR1D2
-0.75076	24.5426	MTHFD1
0.84727	24.5276	C19orf12
0.79929	24.4952	PDIA5
0.70537	24.4939	RAP1GAP2
0.82528	24.4303	PPP2R5B
0.61736	24.4012	TPP1
-0.80168	24.3792	HBEGF
-0.78594	24.3756	TFDP2
0.75015	24.3504	CNTNAP1
0.68783	24.3439	SNX33
0.51645	24.3027	OS9
0.93497	24.2749	OSTM1
-0.77887	24.2074	POLA2
-0.88766	24.1617	TCF7
-0.91954	24.133	MPHOSPH9
-0.70959	24.121	CCDC50
-0.92876	24.116	JRK
0.81511	24.1038	PLEKHB2
-0.91377	24.0823	KIAA1324L
-0.82112	24.0319	XYLB
0.77737	24.0313	TOR1AIP2
-0.83465	24.0299	HNRNPA3
0.69015	24.0015	LPCAT1
-0.95914	23.9626	MUT
0.92684	23.926	SLC1A4
0.53481	23.8775	XPO6
-0.96976	23.8402	RIF1
0.55596	23.8357	HYOU1
0.61539	23.8102	TPM1
-0.86391	23.7975	DHX35
0.9244	23.7186	CLDND1
0.87658	23.6895	VAT1
0.95984	23.689	MINK1
0.82387	23.646	ZER1
0.71228	23.6366	ZNF259
-0.69023	23.6228	APOO
-0.98458	23.5184	DDIT4
0.72518	23.5157	DHCR24
0.82981	23.4983	APMAP
-0.80385	23.4784	USP13
0.73209	23.4751	TECPR2
-0.99388	23.4726	ZNF618
0.75052	23.4518	PIP4K2C
0.61536	23.3736	PDCD6IP
0.90857	23.3697	C2CD3
-0.71205	23.2743	MYO19
0.80221	23.2485	KBTBD8
-0.85109	23.2447	AMPH
0.9203	23.1965	CASP7
-0.95683	23.169	WRN
-0.74372	23.1542	HNRNPA2B1
-0.79601	23.0952	KIF23
0.96377	23.0733	DTX3L
0.68267	23.0442	CLPTM1L
-0.82046	22.9428	ACAT1
-0.91529	22.9253	HMGN3
0.90636	22.8852	GNPTAB
-0.86679	22.867	FHIT
0.5884	22.8614	EZR
0.95166	22.8592	MYO1C
0.71311	22.8589	SNAP29
0.7799	22.7699	ABCC5
0.94318	22.7588	STK40
-0.94404	22.733	PRIM2
-0.87345	22.7323	USP54
0.81897	22.6693	CDKN1A
0.83127	22.6415	PRKCA
-0.85893	22.6309	DPYSL5
-0.85912	22.5867	TRIM71
-0.8347	22.5315	PM20D2
-0.70579	22.4919	MALSU1
0.83861	22.3942	FBLIM1
0.75288	22.3867	BCL2L13
0.77358	22.3549	BIRC2
0.86346	22.3355	TUBB6
0.91459	22.2331	FITM2
-0.78656	22.182	CCT8
-0.92655	22.139	PHYH
-0.74205	22.1262	PPP4R1
0.93279	22.0766	FAM220A
0.65942	22.0384	ITGA5
0.94056	22.0309	KCNK6
-0.80274	22.0204	CWF19L1
0.88052	22.0155	SH3RF2
-0.84822	21.9738	GLUD1
-0.70815	21.9703	SP1
0.72668	21.9145	NAGK
-0.82302	21.9134	RACGAP1
0.9548	21.8928	TMEM150A
0.80876	21.8809	TERF2IP
0.76674	21.877	C18orf25
-0.98996	21.8511	SLC7A2
0.76027	21.8356	PTRF
0.97107	21.82	CACNA1B
-0.69961	21.7975	KCTD15
0.97764	21.7884	MOAP1
-0.97218	21.7851	SCML2
0.91533	21.7379	ARSB
0.69721	21.702	NEK6
-0.73396	21.6553	IPO5
0.76526	21.6493	CUL7
-0.72574	21.6441	CEP57
0.8725	21.6342	TSPAN6
-0.95279	21.6197	SEMA4D
0.73739	21.6182	ERP44
-0.82792	21.5715	ANKRD6
0.8946	21.5657	OCLN
0.79977	21.5551	RAB11FIP5
0.56542	21.5292	CSNK1D
-0.77544	21.5224	PBX3
0.83246	21.4698	SERPING1
0.67055	21.4608	KIF1C
-0.77126	21.4211	ACAA2
0.66789	21.417	BECN1
0.9096	21.411	TRNP1
0.50228	21.3974	KIAA0319L
0.64684	21.3957	MAX
0.90792	21.3897	MAN1B1
-0.78902	21.3352	PATL1
-0.85675	21.3132	WDR61
0.71577	21.3091	CD46
0.71905	21.2536	FBXL2
-0.81257	21.2354	RAD18
0.77775	21.2168	EPB41L2
-0.94691	21.2105	HOXA10
0.56987	21.1847	HK1
0.56571	21.1281	TRIM25
0.9324	21.1006	MEIS3
-0.49621	21.066	GGA2
0.88183	21.0433	SSR3
-0.81087	21.0287	LSAMP
-0.90089	20.9907	H3F3A
0.74899	20.9514	TP53INP1
-0.93458	20.945	CHRNA5
0.84216	20.9228	PLAU
0.65946	20.9123	MINA
-0.90669	20.9117	CENPE
-0.71557	20.8653	ANKRD13A
0.70604	20.8425	M6PR
0.74031	20.8063	HIPK3
-0.6786	20.7832	CASP2
0.77523	20.7618	ERBB2
-0.48714	20.7273	MAT2A
-0.68293	20.7004	KDM2B
0.70334	20.6624	STAM
0.82428	20.6263	PDCD4-AS1
-0.89916	20.6169	PDZD2
-0.79201	20.6062	TCERG1
-0.89942	20.5938	RAB3B
-0.94306	20.5548	CNTLN
0.83609	20.5329	ITGB1
0.71403	20.4616	PSEN1
0.78676	20.454	EIF2AK3
0.61557	20.451	FAM171A1
0.81566	20.4387	LPCAT4
0.88302	20.4126	IQSEC1
-0.85598	20.3997	SAAL1
0.82347	20.3961	YIPF3
-0.6904	20.3875	MAZ
0.98891	20.3648	TGFBR1
0.73109	20.3443	HOXA1
-0.75673	20.3284	MAP3K4
0.67097	20.3161	SLC20A2
0.64158	20.31	TRAF3
0.79272	20.2996	CALU
-0.59605	20.2936	LPIN2
-0.76983	20.2883	NFATC4
-0.94955	20.2579	IRAK1BP1
0.70965	20.231	PTRH2
0.91648	20.2031	EDEM1
-0.78298	20.1998	KLHL7
-0.8354	20.1742	CCDC74A
-0.81923	20.1652	ANLN
-0.90782	20.165	PEX1
0.65864	20.1488	RER1
0.59442	20.1128	CDC42BPB
0.6576	20.1029	RAB7A
-0.87353	20.0976	CBX5
-0.81703	20.0873	TACC3
-0.84599	20.0827	DPCD
-0.91423	20.0348	CLK2
0.79626	19.9803	ADI1
-0.83798	19.9014	PCCB
0.66179	19.8858	KLHL36
0.73517	19.8729	PDE4DIP
0.96431	19.859	G6PC3
-0.8375	19.8128	ELOVL4
-0.76245	19.8041	TOE1
0.54492	19.7901	TNFRSF10B
0.7866	19.7891	IGF2R
-0.95973	19.7889	TTC28
-0.69937	19.7834	CLASP2
0.73022	19.7811	IQSEC2
0.93504	19.7655	ATP6V1G1
0.56473	19.7495	MAGED1
0.71693	19.7453	SMAD6
0.76604	19.7358	SKIDA1
-0.85378	19.7283	CLYBL
0.65127	19.7213	BMP4
0.68678	19.7082	ENTPD5
0.93781	19.6596	BX322557.10
-0.96494	19.5975	HAUS8
-0.8415	19.5749	SUCLG2
0.7199	19.5741	PMS2
0.71482	19.5684	PLOD1
-0.85744	19.5559	SNCA
0.64558	19.5286	VPS4B
-0.72468	19.5142	NUP107
-0.71759	19.5085	SCNN1A
-0.82008	19.5055	RGS2
0.89999	19.498	BCAP31
0.79109	19.4538	RAB7L1
0.89723	19.4207	C17orf103
-0.77829	19.4079	VPS45
0.70919	19.4078	ENTPD4
-0.98041	19.3956	ZFP30
-0.82742	19.3673	MPP2
0.82766	19.3562	HERPUD1
0.82265	19.3167	STOM
0.50148	19.308	PRMT2
0.72722	19.2546	EAF1
-0.72378	19.2536	KHDRBS1
-0.98017	19.2246	SHPRH
-0.6739	19.2226	KNSTRN
-0.92467	19.2155	GPC3
0.72833	19.2041	RHPN2
0.71644	19.1853	CAP1
0.61844	19.1644	PIK3C3
-0.67849	19.141	PHF2
-0.84596	19.1303	RPA3-AS1
0.70135	19.1247	SQLE
-0.95391	19.1059	ZNF367
-0.88335	19.1046	SLC25A40
-0.92622	19.0958	CCDC88A
-0.71459	19.0894	AURKA
-0.68885	19.0524	CCNB1IP1
0.78424	18.9943	CDC37
-0.89715	18.9685	SRSF3
0.86105	18.9455	PRKG1
0.71398	18.9314	CSRP1
-0.78844	18.9163	CHD1
0.71931	18.9088	STK10
0.74614	18.878	TTC9C
0.68374	18.8603	GSTK1
0.67927	18.8499	LRP4
-0.85069	18.8488	CTDSPL2
-0.76873	18.8322	VEZF1
-0.68962	18.8236	CTDSPL
-0.67081	18.8224	PPIP5K2
-0.73682	18.7865	PAICS
-0.5839	18.7809	RFWD3
-0.80732	18.7737	SNHG6
-0.68147	18.7725	NFS1
0.73942	18.7697	C5orf15
0.56265	18.767	TM9SF4
-0.84872	18.7644	ACADSB
-0.88949	18.712	SHCBP1
-0.54866	18.7079	UCK2
-0.93951	18.6919	ZNF675
-0.76167	18.6913	FNDC3A
-0.74533	18.685	TRAF3IP2
0.7847	18.6759	ACBD3
0.91935	18.6757	LRPAP1
0.83181	18.6661	CYSTM1
0.83981	18.6329	BMP2K
-0.88247	18.6074	ANP32B
0.84979	18.6046	DGKA
0.95214	18.5813	RP11-266L9.2
0.59908	18.5654	TOMM34
0.67379	18.5388	CCDC127
0.83424	18.5354	KCTD21
-0.91676	18.5353	COPG2
0.68828	18.5349	AGPAT5
-0.84556	18.5183	TTC26
-0.61158	18.5095	GPT2
0.85441	18.5073	PELO
-0.64723	18.5032	CTDSP2
0.84713	18.4862	DLGAP1-AS2
-0.9591	18.4757	DCLRE1A
-0.96566	18.4737	HSPBAP1
0.86421	18.4735	ARNTL
0.71581	18.4656	CYB5D2
-0.43496	18.4637	ILF3
-0.79626	18.4484	MLH1
-0.77066	18.4358	NIF3L1
-0.91255	18.4316	RNASEH2A
0.91278	18.4204	DDA1
-0.97235	18.4026	KIAA0895
0.63354	18.3984	ZFYVE1
0.75689	18.3941	RETSAT
0.98131	18.3901	TMEM151B
0.80007	18.3867	TMEM87B
-0.69326	18.375	LHX6
-0.91398	18.3595	PPP1R3E
-0.79797	18.3477	WDR19
0.93113	18.2972	PLOD3
0.76706	18.2882	RAB5C
-0.64786	18.2755	TUBGCP3
0.75363	18.2139	TAX1BP1
-0.68257	18.2002	COL11A1
-0.68329	18.1842	RBBP7
-0.71285	18.1743	SMC1A
-0.83193	18.153	PARPBP
0.55928	18.1037	AMMECR1L
-0.92196	18.1026	PTPN13
0.68042	18.0786	SEL1L
-0.63892	18.0736	TPP2
-0.52425	18.0438	NQO2
-0.61292	17.9856	TSPYL4
-0.69313	17.9572	CSE1L
0.85382	17.9426	ERCC6
-0.9838	17.9133	ADAM22
-0.7512	17.9018	CHD3
-0.84606	17.8989	MRPL22
0.95113	17.8914	AHNAK2
-0.77824	17.8462	PXK
-0.53832	17.8325	NUP85
0.86121	17.8207	C12orf75
0.93884	17.8189	XRCC4
0.52193	17.8099	TP53
0.56351	17.8027	SLC25A44
0.64759	17.7997	SMAD7
-0.78801	17.7811	NEDD4
0.4462	17.7599	KIAA1191
-0.76172	17.7481	COQ2
-0.86216	17.7308	EIF3FP3
-0.87597	17.7284	ANP32E
0.73501	17.6954	ITPRIPL2
0.6749	17.6886	HIST1H2BK
-0.89404	17.6865	ACADM
-0.96718	17.6634	DPY19L3
0.57025	17.6462	MAP4K4
-0.76702	17.6389	ABHD3
-0.72903	17.6217	MELK
0.50632	17.5955	QSOX2
0.79276	17.5942	AP1S1
-0.6564	17.5802	ALG9
-0.74684	17.5758	MIB1
0.64008	17.5261	PPP1R18
-0.56285	17.5254	MRPL9
-0.62573	17.5242	ZNF280D
0.38167	17.5158	DCAF8
-0.72105	17.5019	TTF2
0.5438	17.4946	TIMM10B
-0.70645	17.4903	TIA1
0.71576	17.4705	ELOVL7
0.90202	17.4594	TM7SF2
-0.62196	17.4527	EPB41L5
-0.66792	17.4157	TOMM40L
-0.84204	17.4138	MRPL39
0.53052	17.4133	TFG
-0.94722	17.3883	RTN4IP1
-0.64285	17.3835	TRMU
-0.82797	17.3663	YBX2
0.46321	17.3628	FAM53C
-0.84324	17.3319	GREB1
-0.87689	17.3013	MRPL11
0.62267	17.2942	UBIAD1
0.76809	17.2786	BMP1
-0.57396	17.2722	PFDN1
0.51972	17.2696	PCGF3
0.69946	17.2525	LDLRAD3
-0.67872	17.2096	KLHDC3
-0.81209	17.1945	FECH
-0.81555	17.1541	DHPS
-0.68739	17.1531	NUP205
-0.50362	17.1531	OXA1L
-0.59501	17.1529	MAML1
-0.83044	17.126	N4BP2
0.54955	17.1231	UBE3C
0.68028	17.1076	KIAA0232
-0.75777	17.0994	IPO11
-0.67699	17.0949	PYGO1
0.91686	17.0844	HAGH
-0.71653	17.047	TDP1
-0.92766	17.0453	NUPR1
0.63329	17.0431	ATF6B
-0.7214	17.0351	SEC61A2
0.74281	17.0244	APLP1
0.84757	17.0167	RASSF8
-0.63283	17.0162	ACAD8
-0.64048	17.0052	GOT2
0.60926	17.0033	FKBP1A
0.73152	17.0006	MESDC1
-0.74771	16.9989	ECT2
-0.95304	16.9712	RNF138
0.85081	16.9632	PPM1F
-0.70105	16.9573	DARS2
-0.76283	16.9562	SMCHD1
-0.83145	16.9521	SERAC1
-0.66174	16.9498	HNRNPM
0.67319	16.9383	CRTC2
-0.93507	16.9317	MRPL1
0.78863	16.9063	RNF170
0.71707	16.8595	ACP2
-0.84734	16.8463	WDFY2
-0.87047	16.8399	MIS12
-0.71518	16.8346	HNRNPH1
0.64651	16.8154	MOSPD1
-0.79924	16.7848	RBBP9
-0.94141	16.7846	ZNF107
0.73701	16.7807	STEAP3
0.92208	16.77	IKBIP
-0.68283	16.7655	GSTCD
0.70736	16.7054	DLGAP1-AS1
-0.8633	16.7006	SASS6
0.92396	16.67	CCM2
-0.87132	16.6677	BEX1
0.75688	16.6575	ELMSAN1
-0.60684	16.6514	EARS2
0.55554	16.6493	GALNT10
0.62451	16.6284	KIAA1279
0.8323	16.6142	SH3BP5L
-0.97691	16.6133	TIFA
0.88574	16.5984	RELA
0.90008	16.5895	CRABP2
0.94695	16.5328	PYGB
-0.55337	16.5093	SDHA
0.8218	16.4965	ADAM9
0.70079	16.4891	MYO6
-0.6346	16.4836	DIS3L
-0.74663	16.4661	HIBCH
-0.83496	16.4598	WDHD1
0.67039	16.4551	DDX58
0.70452	16.4516	IQGAP1
-0.5726	16.4208	C10orf2
-0.75296	16.4135	GGCT
0.64561	16.4112	KLF10
0.72602	16.4094	LINC00657
-0.72175	16.4044	CEP192
0.64045	16.3999	GOT1
0.4356	16.397	THBS3
0.93726	16.3857	PDZD4
0.73716	16.3838	THSD1
-0.64879	16.38	DHX36
0.73991	16.3763	FLII
-0.57844	16.362	TOP3A
-0.68133	16.3615	FAM136A
0.89796	16.3245	TANGO2
-0.89169	16.3	THUMPD2
-0.90972	16.2883	TMCO6
-0.71018	16.2832	PSPC1
0.77866	16.2729	MAP1LC3B
0.89341	16.2683	C2orf72
0.7068	16.2658	GOLGA3
0.89646	16.2591	GNPTG
-0.55791	16.2538	DYM
-0.85674	16.2439	SKA1
0.80002	16.2068	QSOX1
-0.58672	16.1985	KAZALD1
-0.90232	16.18	LSM5
0.63099	16.1798	POLH
0.71274	16.1738	SLC12A4
0.97875	16.1685	PLEKHG3
-0.87851	16.1674	TET2
-0.8027	16.1639	LARP7
-0.68393	16.1517	CPXM1
-0.64139	16.1486	E2F1
0.63146	16.1437	TMCC1
0.69289	16.1383	CADM4
0.66555	16.1239	SPINT2
0.64645	16.1196	VANGL1
0.72442	16.1195	CCS
0.81252	16.108	DSP
-0.76105	16.0717	CREM
-0.72005	16.0537	STAG2
0.55874	16.0531	C12orf49
-0.6236	16.0401	KDM1A
0.71018	16.0401	SCAMP2
-0.65334	16.0392	ELF2
0.65792	16.0272	TM9SF1
0.64012	16.015	SETD3
0.50681	16.0057	EMC1
0.71003	16.0019	SUMF1
0.84621	15.9943	FAM102A
0.65895	15.9824	CD99L2
-0.92963	15.9684	BCKDHB
-0.51991	15.9684	LIG3
0.66136	15.9671	GULP1
0.72235	15.9621	STXBP5
0.71843	15.9547	TOM1L2
0.74333	15.9386	PDZD8
-0.8475	15.9342	USP37
-0.67093	15.9257	STIL
0.76573	15.9181	SNX25
-0.6027	15.9065	WASF2
0.63885	15.9012	ZCCHC24
0.93485	15.8953	EPB41L4B
-0.90387	15.8946	ZNF331
-0.66684	15.8902	SIX4
-0.73321	15.8864	NUDT4
0.55985	15.8809	SLC38A7
-0.71315	15.8746	TUBBP5
-0.69563	15.8628	AKT3
-0.79866	15.8438	MIPEP
0.69874	15.8383	KCNJ2
0.72852	15.8304	SLC25A51
0.96035	15.8161	SLC31A2
0.47559	15.7962	HEXIM1
-0.677	15.7827	AP5M1
-0.71775	15.7793	C12orf23
-0.53286	15.7744	PPM1G
0.80346	15.7685	TBC1D16
0.65199	15.7533	GJA1
0.77112	15.7382	MDGA1
0.58748	15.7224	FAM98A
-0.55365	15.7126	ALX4
0.42927	15.7029	SUN1
-0.81739	15.687	QSER1
-0.60272	15.6815	DHX9
-0.80304	15.6719	GPCPD1
0.79587	15.6697	ATG9A
-0.72898	15.6646	TOPBP1
-0.79127	15.6457	CCP110
-0.88195	15.6394	CCDC74B
0.98479	15.6137	TOLLIP
-0.5258	15.599	ETV5
-0.87571	15.5964	ALDH6A1
0.46108	15.5955	ZFAND3
0.6001	15.5864	TTPAL
-0.93598	15.5798	METTL24
-0.62417	15.5711	COQ10A
-0.76371	15.5693	KIAA1147
-0.90452	15.5592	BBIP1
-0.82922	15.5512	USP30
-0.70063	15.5429	DHX40
0.94474	15.5429	PDE6D
0.75818	15.5408	ZMPSTE24
-0.66793	15.537	NUDT3
-0.69873	15.5359	TANGO6
0.76263	15.5207	IGFBPL1
0.65094	15.4999	RAD50
0.64919	15.4871	GBA
-0.81521	15.4858	ZNF92
-0.57766	15.4827	COX15
-0.59341	15.4668	XPO1
0.87671	15.4244	CLPTM1
0.82579	15.4223	GALNS
-0.63692	15.4144	HDAC6
-0.63909	15.4124	NUP50
0.64494	15.4073	ENO2
-0.64989	15.4039	ARHGAP24
0.58	15.399	FAM134A
-0.8215	15.3983	FBXO30
-0.52881	15.386	NR2F1
0.73116	15.3658	CACNB3
-0.91364	15.3495	CRYL1
-0.75324	15.3352	NFATC3
-0.73322	15.3091	MRPL19
-0.51061	15.2809	MED28
-0.81733	15.2257	ZNF551
0.58539	15.225	NIPAL3
0.62531	15.2154	MOGS
-0.6148	15.2084	RAB23
0.67558	15.1779	SLC39A9
-0.84648	15.1596	EFHD1
0.82288	15.1486	FRMD8
-0.59072	15.1336	ZNF45
0.78914	15.1322	CACNA2D2
-0.82088	15.1287	DSN1
0.59417	15.1166	OSBPL2
-0.5782	15.1126	SNRNP40
0.53908	15.109	FAF2
0.56334	15.0815	KLHL18
0.65609	15.0781	MT-ND3
0.68198	15.0637	LAMP2
-0.87318	15.0616	RMI1
0.64779	15.0547	C5orf24
0.72064	15.0243	AC002055.4
0.75489	14.9814	EPHB4
0.61679	14.98	FLNB
-0.8231	14.9778	GAS2L3
0.5681	14.9605	BRPF3
-0.86302	14.9605	FOXRED1
-0.879	14.9437	C20orf96
-0.85437	14.943	UBXN11
-0.72902	14.933	HOXA9
-0.84281	14.9238	MSL2
-0.51953	14.9055	INTS9
-0.60182	14.9045	PTP4A2
0.52044	14.8972	PGPEP1
0.9767	14.8868	MTSS1L
0.5068	14.862	WARS
-0.41604	14.8594	C14orf159
-0.79158	14.8365	RFFL
0.58084	14.8348	SGPL1
-0.97391	14.8325	ARRDC3
0.84452	14.8193	PVRL2
-0.85868	14.807	PDK3
0.74434	14.8011	PPIC
0.88062	14.7989	TMED3
0.84425	14.7931	ZBTB7A
0.74004	14.7848	HS1BP3
-0.69048	14.78	FAF1
0.63035	14.7774	AP2A2
-0.65859	14.7675	GALM
-0.81592	14.7395	DBF4B
-0.77438	14.739	LDHB
-0.74486	14.7381	NVL
-0.79791	14.7273	SNRPF
0.80202	14.7202	C14orf119
-0.50546	14.7078	ANKRD27
0.66021	14.6943	SLC17A5
0.66275	14.6727	MFSD9
-0.8947	14.6638	RBM43
-0.61927	14.656	MICU1
0.53119	14.6422	GPR107
0.9762	14.6418	PSMB9
0.76356	14.6278	CTC-459F4.3
0.62325	14.6148	TMEM245
0.54672	14.5983	ZDHHC7
-0.54311	14.5672	MUM1
-0.61734	14.5559	NUP153
0.98207	14.5557	RPS10
0.66183	14.5504	LEPROTL1
-0.53731	14.5461	USP39
0.56191	14.545	NFKBIA
-0.65278	14.545	NYNRIN
0.55029	14.545	RPN1
0.72449	14.5429	PPAPDC2
0.81484	14.5271	UEVLD
0.63959	14.5133	FKRP
-0.71432	14.5064	CBX1
-0.77491	14.5028	PET112
-0.89351	14.4982	MCM5
-0.81683	14.4658	TRAIP
-0.87487	14.4531	ZNF354C
-0.62112	14.4445	TYRO3
0.79732	14.4364	LINC00857
0.67682	14.4245	GNAI2
0.57597	14.4147	RAB5B
-0.83254	14.4073	PDIK1L
0.49537	14.3705	MXRA7
0.88294	14.3642	ABCA3
-0.75389	14.3521	GLMN
0.78725	14.3377	HECA
0.93525	14.3292	TMEM115
0.47866	14.3151	ACLY
-0.68342	14.3031	CDK4
-0.67128	14.3014	CCDC117
0.95759	14.295	SLC45A4
0.71863	14.2943	HEXB
-0.74099	14.2933	HIBADH
0.56604	14.2877	CHMP7
-0.52909	14.2848	PPFIBP2
0.77814	14.2836	NOP14-AS1
-0.78838	14.2722	CNOT6L
0.65113	14.268	RABIF
-0.48884	14.2648	GUSB
0.75135	14.2285	SERF2
0.56319	14.217	HTR7P1
-0.82544	14.2139	TIGD2
0.52288	14.1936	TBRG1
-0.60452	14.1676	PHF13
-0.62633	14.1577	RANBP1
-0.67157	14.1357	RPS15A
0.70646	14.1353	CYB561D1
0.76439	14.1337	ORMDL2
0.63424	14.1061	GYS1
-0.50118	14.0998	YEATS2
-0.6266	14.0966	RAB11FIP1
-0.60106	14.0767	NLN
-0.44632	14.0627	NUP188
-0.74919	14.058	ZNF212
0.416	14.0029	TPBG
-0.72319	13.9907	PMPCB
-0.70127	13.9656	ATP5A1
-0.71294	13.9514	NSA2
-0.73387	13.9002	SPATA6
-0.84466	13.8768	CDK1
-0.58728	13.8672	CPSF4
-0.8613	13.8324	RPS29
0.7742	13.8301	RBM7
0.5472	13.8237	C22orf29
0.56693	13.8214	GLB1
-0.98085	13.8213	POU2F1
0.9577	13.795	TMEM184B
-0.62723	13.7891	POP1
0.62926	13.7838	HEBP1
-0.65466	13.7793	CHEK2
-0.73587	13.7764	DIAPH3
-0.7094	13.7749	PLS1
-0.68057	13.7712	THRA
[truncated: 19,861 more rows]

## Sheet: Figure1_F
	Elimusertib Dose (nM)	WT	E1	F2
Replicate 1	0	1.04482	0.99219	*	*outlier censored
	0.15242	1.08466	0.88607	1.01852
	0.45725	1.0372	0.84628	1.07857
	1.37174	0.96243	0.88513	1.157
	4.11523	1.0121	0.87206	0.97471
	12.3457	0.7402	0.6663	0.76388
	37.037	0.28854	0.37947	0.47882
	111.111	0.15775	0.26126	0.23199
	333.333	0.10118	0.20527	0.12927
	1000	0.08318	0.15848	0.11165
Replicate 2	0	1.04502	1.01779	1.061
	0.15242	0.99921	1.01877	0.98787
	0.45725	0.98842	0.92752	1.02266
	1.37174	0.85691	0.76043	0.89767
	4.11523	0.89073	0.7774	0.82858
	12.3457	0.64497	0.69225	0.80643
	37.037	0.2267	0.41077	0.48282
	111.111	0.13561	0.25727	0.24117
	333.333	0.11417	0.22761	0.13858
	1000	0.0764	0.15364	0.09428
Replicate 3	0	0.91017	0.99002	0.939
	0.15242	0.87737	1.17944	1.13345
	0.45725	0.99347	0.94354	1.09871
	1.37174	0.84235	0.9841	1.03217
	4.11523	0.88917	0.86275	0.97188
	12.3457	0.65327	0.7416	0.71901
	37.037	0.34603	0.44257	0.41703
	111.111	0.12851	0.22931	0.18637
	333.333	0.09099	0.20497	0.1822
	1000	0.09417	0.1594	0.09884

## Sheet: Figure2_A
		TTC642					KP-MRT-NS					KP-MRT-RY					G401					TM8716					ES1					VAESBJ					RPE
		DMSO	TAZ	Elimusertib	TAZ + Elimusertib		DMSO	TAZ	Elimusertib	TAZ + Elimusertib		DMSO	TAZ	Elimusertib	TAZ + Elimusertib		DMSO	TAZ	Elimusertib	TAZ + Elimusertib		DMSO	TAZ	Elimusertib	TAZ + Elimusertib		DMSO	TAZ	Elimusertib	TAZ + Elimusertib		DMSO	TAZ	Elimusertib	TAZ + Elimusertib		DMSO	TAZ	Elimusertib	TAZ + Elimusertib
Normalized Cell Viability	Replicate 1	1.07081	0.4781	0.44457	0.28689		1.077	0.4053	0.4508	0.22578		0.90265	0.64763	0.59957	0.42291		0.96747	0.67996	0.80834	0.61106		1.07047	0.88604	0.53992	0.419		0.97597	0.79415	0.73542	0.65297		1.03541	0.92424	0.34414	0.21672		1.08199	1.01308	0.98495	0.90607
	Replicate 2	1.05279	0.54802	0.3494	0.24994		1.16214	0.52076	0.46013	0.29107		1.02087	0.68246	0.59329	0.50967		0.97204	0.73773	0.87468	0.60433		1.12816	0.99271	0.4381	0.4808		1.06885	0.79177	0.75432	0.60797		1.01917	0.92106	0.42115	0.23342		1.00205	0.94785	1.01087	0.86358
	Replicate 3	0.89277	0.55744	0.44633	0.24858		1.10971	0.48542	0.47429	0.33265		1.25283	0.76554	0.58433	0.40078		1.03623	0.73998	0.85239	0.5942		1.02118	0.93602	0.47928	0.34642		0.97453	0.80395	0.71434	0.62918		1.00334	0.92254	0.29307	0.28353		0.94075	0.94553	1.00172	0.94211
	Replicate 4	1.09694	0.5167	0.37887	0.22032		0.77684	0.46652	0.48074	0.32308		0.90808	0.69107	0.52718	0.52515		0.97672	0.71197	0.8613	0.62198		0.88246	1.15863	0.42002	0.46324		1.00032	0.7969	0.73097	0.5678		0.94654	1.04997	0.2091	0.30641		0.9078	0.89641	0.97016	0.97249
	Replicate 5	0.88668	0.59466	0.31958	0.24102		0.8743	0.45684	0.44117	0.27241		0.91557	0.69285	0.60928	0.38222		1.04754	0.78738	0.83614	0.6348		0.89772	1.09434	0.52563	0.41963		0.98033	0.81999	0.75409	0.62169		0.99554	1.0102	0.17666	0.41986		1.00864	0.98739	1.02322	1.06407
																																					1.05878	0.973	1.03863	0.9851

## Sheet: Figure2_B
	ZIP Synergy Scores
		TAZ (nM)
		0	19.53	39.06	78.13	156.25	312.5	625	1250
Elimusertib (nM)	0	0	0	0	0	0	0	0	0
	0.30518	0	8.76111	11.2274	9.04245	5.3378	2.72448	0.60876	-0.88642
	0.61035	0	8.93843	12.0482	11.2186	9.53035	6.21906	2.44477	0.81872
	1.2207	0	14.856	17.5306	15.3193	11.0147	7.54279	5.43382	4.03178
	2.44141	0	9.72439	13.7085	14.3363	14.408	11.1521	6.76457	5.08524
	4.88281	0	11.6388	14.7966	13.1889	9.95654	8.26696	4.94481	3.43251
	9.76563	0	2.4534	4.9559	3.8663	2.81362	6.72345	3.20349	2.38158
	19.5312	0	-4.55258	-5.15317	-6.0113	-6.83413	-4.78003	-8.56729	-6.64475

## Sheet: Figure2_C
	ZIP Synergy Scores
		TAZ (nM)
Elimusertib (nM)		0	19.53	39.06	78.13	156.25	312.5	625	1250
	0	0	0	0	0	0	0	0	0
	0.30518	0	3.98321	3.77971	1.05722	1.0148	2.93433	3.88258	-3.42257
	0.61035	0	3.92333	3.77051	1.0275	1.03388	3.00397	3.98616	-3.09835
	1.2207	0	8.25556	8.21797	5.45454	5.60127	7.73913	8.90088	2.36622
	2.44141	0	9.57325	9.74524	6.87169	7.1709	9.32756	10.2302	3.66107
	4.88281	0	0.11168	0.75922	-2.32788	-1.6738	0.34734	0.47576	-6.38436
	9.76563	0	-1.55672	0.35919	-2.88335	-0.91894	0.73959	-0.25138	-5.54745
	19.5312	0	-4.10175	1.54613	-0.14371	6.46258	6.03972	1.14351	-1.00911

## Sheet: Figure2_D
	Replicate	shGFP	shP5-1	shP5-3
PGBD5 expression (%GAPDH)	1	0.000101228	2.81311e-05	3.28958e-05
	2	8.65202e-05	1.69067e-05	4.33468e-05
	3	8.44441e-05	1.48643e-05	2.05354e-05

[truncated: 10 more sheets: Figure2_E, Figure2_F, Figure2_G, Figure3_A, Figure3_D, Figure3_E, Figure4_A, Figure4_B, Figure4_D, Figure4_E]
